# Supplementary material for: Novel Nitroxide-Substituted Hydrazone Switch: Experimental and Theoretical Insights into Photoswitching Behavior
Source: ACS Org Inorg Au. 2025 Dec 3;6(1):64–75. doi: 10.1021/acsorginorgau.5c00068 (PMC12879170; doi:10.1021/acsorginorgau.5c00068)
Supplement: Supplementary file 2 [file gg5c00068_si_002.zip]

Archive with 5 entries (5 files):
- ES-XYZ/1-Fig4.xyz
- ES-XYZ/1-Fig5.xyz
- ES-XYZ/2-Fig4.xyz
- ES-XYZ/2-Fig5.xyz
- ES-XYZ/TDDFTgeometries.xyz
