# Supplementary material for: Novel Nitroxide-Substituted Hydrazone Switch: Experimental and Theoretical Insights into Photoswitching Behavior
Source: ACS Org Inorg Au. 2025 Dec 3;6(1):64–75. doi: 10.1021/acsorginorgau.5c00068 (PMC12879170; doi:10.1021/acsorginorgau.5c00068)
Supplement: Supplementary file 2 [file gg5c00068_si_002.zip › ES-XYZ/1-Fig4.xyz]

38
Z
  O           1.67511784528423      7.03060588114574      4.86182882869144
  O          -1.54631865163769     10.25153890748343      9.45679691437294
  O           2.66641119995982      7.74009797180111      3.00847865061265
  N           0.37605668810379      8.75442739154040      6.41412307133614
  H           0.51379533943640      7.75606432727330      6.26305004174609
  N          -0.39172646581014      9.14048074962903      7.40864090674194
  N          -0.17562474200092      6.27783354391000      7.25142475809416
  C           2.05662975187574      7.99790030410949      4.01874143075927
  C           1.68096886316693      9.36716069628933      4.43393923002130
  C           0.89954973487650      9.71094291749747      5.55436706107947
  C           1.14169685878022     12.04177163496563      4.97086802383929
  H           0.92644612641464     13.07891839805533      5.19288147401994
  C          -0.88426230697660      8.32392929325266      8.27297513414181
  C           2.16660633595816     10.38508476889332      3.60994646765529
  H           2.76154003829457     10.09408286130308      2.75662315284690
  C          -0.65604757666689      6.86638413486275      8.34993303760611
  C           0.64668282038777     11.06359607007943      5.80164051648164
  H           0.05218276494087     11.32856290545136      6.66075593024544
  C           1.90984864654324     11.71103162464460      3.86134779423379
  H           2.30035182146041     12.47902872718068      3.20878364675959
  O          -2.70723197396031      8.37894753585903      9.80740944614364
  C           0.08250736149241      4.97670745912310      7.27035398934742
  H           0.47086872621963      4.55204472202026      6.35184617166272
  C          -1.80376517774047      8.96662062778178      9.25812421862634
  C          -0.11777489239140      4.18646932628802      8.38474086409115
  H           0.10575642347710      3.12956762999939      8.35374219097017
  C          -2.44381409652921     10.96497314626250     10.32947875258110
  H          -2.42047848996256     10.49318124084474     11.31134255657826
  H          -3.45484678616944     10.87811142233557      9.93258418687273
  C          -0.87414245401891      6.14343325922102      9.52177026080714
  H          -1.25289105298968      6.63251296228303     10.40392041989758
  C          -0.59973442762824      4.79172449114733      9.53298013118532
  H          -0.75986805685619      4.21441494256774     10.43378457471519
  C          -1.98069021295264     12.39566779161640     10.38182014999792
  H          -2.00616549352222     12.84961052063755      9.39136781695512
  H          -0.96510277098217     12.46207826975566     10.77158752455071
  H          -2.63849060672687     12.96550231159513     11.03812622464079
  H           1.96150888885013      6.17580923129322      4.50280444909117
38
Z-TS-inv
  O           2.64042041700023      7.90917444472707      4.34141824508364
  O          -0.80611838756241      9.92438215573202      8.86322625719417
  O           3.71495081732583      9.66248776154855      3.50443187582018
  N           0.59764603421236      8.33370740314074      6.01197557638119
  H           1.11788421717049      7.62202584749590      5.51616285538103
  N          -0.06445301318746      7.98156171514058      7.03686920158011
  N          -0.51478796365476      5.35729019282937      7.66761783148733
  C           2.76241258875652      9.22227548153020      4.09825137475465
  C           1.63882184641214     10.05289360555049      4.59332875604334
  C           0.63536367359141      9.63946263196189      5.48628214043483
  C          -0.36653600355947     11.82416434777068      5.35694298122881
  H          -1.15975511917340     12.49914571094532      5.65012763248376
  C          -0.73578571948996      7.71430288678984      8.05866793690629
  C           1.61455195098058     11.36370404664478      4.11904139154216
  H           2.39908757986632     11.66849641700772      3.44181903109412
  C          -0.84901023531218      6.30257854181999      8.54628506046496
  C          -0.36305469141989     10.53541747551051      5.84547729197842
  H          -1.14303342046271     10.20503567446866      6.50984917738755
  C           0.62935601081163     12.25060829278991      4.49092924248753
  H           0.63069112200027     13.26038887504119      4.10538214802239
  O          -2.55738677265829      8.62171674592021      9.34103933308941
  C          -0.55207331351443      4.08855414337287      8.05152024568177
  H          -0.27757359515275      3.35201088735924      7.30425759508081
  C          -1.47520773628806      8.77846647073555      8.82576498176578
  C          -0.91713838457765      3.68703816757144      9.32471620238947
  H          -0.93017810414520      2.63811902691734      9.58537738104254
  C          -1.45693900246539     11.04406372030067      9.49611550396776
  H          -1.71742977737404     10.76184782273482     10.51544708918988
  H          -2.37869622098204     11.25695816593585      8.95468499273190
  C          -1.22886289488609      5.99075002089961      9.84740470612291
  H          -1.49401479815509      6.77147555650712     10.54334075055606
  C          -1.25907822129076      4.66613850688145     10.23909735998885
  H          -1.54525410073246      4.40366533063173     11.24911297330802
  C          -0.50062484261137     12.20528536706576      9.46012495937908
  H          -0.24776483461345     12.47141370057581      8.43440656277475
  H           0.41801943647980     11.96801197313654      9.99637287561053
  H          -0.96265215723373     13.06987043730850      9.93671959634707
  H           3.41975361589546      7.45233044769514      3.98534088321269
38
Int
  O           3.18287738119676      9.34098571410723      5.07780293929324
  O           0.20256794751079      9.54879725498934      8.36874351443823
  O           3.26242066873619     11.51659681453837      5.53566202970337
  N           0.90076769270565      8.16901587194010      5.88807743190752
  H           1.64095545727942      7.82431918080738      5.30101540010168
  N           0.37601665785812      7.20916610258573      6.65190753600509
  N          -1.02582719530749      5.08143790421094      7.67632564744684
  C           2.61033352377060     10.52601002893823      5.31333541653582
  C           1.13112030738351     10.51315971551937      5.23752859426169
  C           0.33038865251431      9.39748219431082      5.51899171995074
  C          -1.63002026998816     10.71434939310843      5.03871523439667
  H          -2.70625442261861     10.77520662407253      4.94713647875338
  C          -0.41394670923376      7.40979003322551      7.63638852191804
  C           0.52616881924646     11.71599212590144      4.88445829613825
  H           1.16205415934743     12.56716267026183      4.68640050462225
  C          -0.92109701571468      6.21965761752385      8.36163994961329
  C          -1.05096184990665      9.51540107089140      5.39805359104408
  H          -1.67588835117783      8.65350382177297      5.58024845737572
  C          -0.84353083466511     11.82798915426317      4.78594756351169
  H          -1.29529613239105     12.76921594742537      4.50605575732841
  O          -1.97258221304307      9.03380823882756      8.44069849736228
  C          -1.43968813014671      3.99541521475054      8.31504022320490
  H          -1.51308216527245      3.09001050410404      7.72291938078228
  C          -0.83187722194730      8.74751443675873      8.17856838474233
  C          -1.77891117564678      3.98026645494899      9.65697257357848
  H          -2.11618115320594      3.06635129167123     10.12521681533661
  C          -0.08142049690452     10.89464442803305      8.81457375475020
  H          -0.62352475481059     10.83564571138750      9.75703816617473
  H          -0.72616301439530     11.36501030094476      8.07278868911210
  C          -1.24700355822430      6.29962749114750      9.71165426572624
  H          -1.15564326274901      7.23304394201979     10.24778424717554
  C          -1.67882450793621      5.16266684102706     10.36600544706998
  H          -1.93094950065642      5.20167401401605     11.41730648680707
  C           1.23154344175336     11.61285143119634      8.96069081910284
  H           1.75860180182626     11.66619630120320      8.00925790403600
  H           1.86928119495938     11.11294702434597      9.68938803964438
  H           1.04712109424910     12.62972519085286      9.30716084402195
  H           4.14602209780786      9.44189984076159      5.15061609312405
38
Rot-TS
  O           3.19936573001085      1.10418102855064     -2.05977400925435
  O           0.59697368008903      0.55666678803438      1.61990653109176
  O           2.84908038674997      3.15463696088272     -2.83317193010926
  N           1.12451573590352     -0.26527019515787     -1.16826763100917
  H           2.03651327150934     -0.45876384775867     -1.55043297400136
  N           0.57846334283067     -1.42316100107534     -0.62652259036171
  N          -0.92358475353094     -3.56415104120688      0.25317802989688
  C           2.39651557225433      2.08615320988288     -2.49619644035671
  C           0.96129916870450      1.73902321030935     -2.54695812888128
  C           0.36623441077857      0.61590282232406     -1.93139665584855
  C          -1.76902590404414      1.31724800333225     -2.82119235087695
  H          -2.82939069193625      1.13047023516041     -2.93084740780256
  C          -0.17229807705195     -1.28259657726391      0.38605760119262
  C           0.16107715944213      2.62632649300924     -3.26622119419636
  H           0.64398648441302      3.48064640949477     -3.71823645405417
  C          -0.80650142230898     -2.46995474892246      1.00416601823857
  C          -1.00815074783621      0.42741175312328     -2.09616564609252
  H          -1.48656743257886     -0.43213918100734     -1.65551248185749
  C          -1.19296371389271      2.43361905998142     -3.41033922271506
  H          -1.79097550573284      3.13341803175753     -3.97654900450666
  O          -1.55971097426783      0.55785894768366      1.01576074263416
  C          -1.45676821880403     -4.64396680210056      0.80261868868869
  H          -1.54248424927475     -5.51624441779192      0.16475911535116
  C          -0.46742054394298      0.05461203209025      1.02983727829354
  C          -1.90078182368756     -4.69241753545286      2.11585670222779
  H          -2.33130418926707     -5.60165946645254      2.51110697954696
  C           0.45449867180260      1.86029257232448      2.23464781457741
  H          -0.29584727051296      1.78531201378257      3.02054352322300
  H           0.09478374175777      2.55257269381730      1.47482559673063
  C          -1.23248537283411     -2.41982738329688      2.32397314928142
  H          -1.12918671492768     -1.51619095829734      2.90813768298364
  C          -1.78479701726977     -3.55508632960456      2.88909115816005
  H          -2.11928366690138     -3.54580649862804      3.91752245320131
  C           1.80307835787515      2.25466730291661      2.76913611247566
  H           2.53768249254060      2.30889426049647      1.96618952506319
  H           2.15018978281097      1.54187857313947      3.51668694755953
  H           1.73136708476102      3.23635678327347      3.23705348048554
  H           4.11390321636895      1.42908679864996     -2.07327100897937
38
E
  O           2.65678102471253      7.45077677300152      6.17706771818752
  O           0.44242364553480      7.16947530775562      8.57989932093242
  O           3.49543604277983      7.48288632206395      4.12423269198266
  N           0.80192495947138      9.21758328302298      6.86613784521772
  H           1.20905147131686      8.32113617613476      7.09492741305453
  N           0.01463925517632      9.84076541820746      7.71772009645428
  N          -1.00607256197155     11.57409036809237      9.59611905803748
  C           2.77773825202124      7.98855283048186      4.95233332213185
  C           1.99137475164951      9.22077556065009      4.73144776121416
  C           1.08451387396640      9.80052390231991      5.64011252027338
  C           0.68995893748602     11.58630326775162      4.06669520180658
  H           0.17842815964202     12.50775919431749      3.82074449713960
  C          -0.28257194240214      9.39406434166544      8.88055070953633
  C           2.20952106413225      9.84763815943838      3.50229063152290
  H           2.90788476059672      9.38287445399572      2.82180879875278
  C          -1.14828795438171     10.25597211773101      9.72605957927193
  C           0.44525628394486     10.99041025290802      5.28212795106429
  H          -0.24793809716052     11.43388434531096      5.97844325682788
  C           1.57548707085519     11.01709700153598      3.15949361059622
  H           1.76497219223824     11.48399081735735      2.20337578568875
  O           0.35245770508932      7.95989508238228     10.66912529433474
  C          -1.79849771971505     12.36828594819676     10.30511063445688
  H          -1.64965580649930     13.43426404342638     10.17424047315905
  C           0.20080576226488      8.11478329790540      9.48378425828131
  C          -2.76480948364605     11.90034458366531     11.17760828407311
  H          -3.38135644309491     12.59313120377718     11.73281525251791
  C           0.90720237883113      5.88866541776682      9.06858657801748
  H           0.29456586497550      5.60799256523700      9.92249494841756
  H           1.93594212678732      6.01191970605207      9.40574762678702
  C          -2.08930561957377      9.69633162145221     10.58324910262801
  H          -2.18305507479860      8.62398642067256     10.66935113658778
  C          -2.90928352653726     10.53184971002579     11.31529192989961
  H          -3.65365093571596     10.11791699370421     11.98238988557812
  C           0.78889439895017      4.89782311002332      7.94321810449676
  H           1.39119597014025      5.19527026019322      7.08656139875643
  H          -0.24802847299735      4.79767795597301      7.62358299875599
  H           1.13781282524516      3.92402648196712      8.28664426277830
  H           3.22056486068626      6.66199570383657      6.22141006078051
