# Supplementary material for: Novel Nitroxide-Substituted Hydrazone Switch: Experimental and Theoretical Insights into Photoswitching Behavior
Source: ACS Org Inorg Au. 2025 Dec 3;6(1):64–75. doi: 10.1021/acsorginorgau.5c00068 (PMC12879170; doi:10.1021/acsorginorgau.5c00068)
Supplement: Supplementary file 2 [file gg5c00068_si_002.zip › ES-XYZ/1-Fig5.xyz]

38
Z
  O           1.67511784528423      7.03060588114574      4.86182882869144
  O          -1.54631865163769     10.25153890748343      9.45679691437294
  O           2.66641119995982      7.74009797180111      3.00847865061265
  N           0.37605668810379      8.75442739154040      6.41412307133614
  H           0.51379533943640      7.75606432727330      6.26305004174609
  N          -0.39172646581014      9.14048074962903      7.40864090674194
  N          -0.17562474200092      6.27783354391000      7.25142475809416
  C           2.05662975187574      7.99790030410949      4.01874143075927
  C           1.68096886316693      9.36716069628933      4.43393923002130
  C           0.89954973487650      9.71094291749747      5.55436706107947
  C           1.14169685878022     12.04177163496563      4.97086802383929
  H           0.92644612641464     13.07891839805533      5.19288147401994
  C          -0.88426230697660      8.32392929325266      8.27297513414181
  C           2.16660633595816     10.38508476889332      3.60994646765529
  H           2.76154003829457     10.09408286130308      2.75662315284690
  C          -0.65604757666689      6.86638413486275      8.34993303760611
  C           0.64668282038777     11.06359607007943      5.80164051648164
  H           0.05218276494087     11.32856290545136      6.66075593024544
  C           1.90984864654324     11.71103162464460      3.86134779423379
  H           2.30035182146041     12.47902872718068      3.20878364675959
  O          -2.70723197396031      8.37894753585903      9.80740944614364
  C           0.08250736149241      4.97670745912310      7.27035398934742
  H           0.47086872621963      4.55204472202026      6.35184617166272
  C          -1.80376517774047      8.96662062778178      9.25812421862634
  C          -0.11777489239140      4.18646932628802      8.38474086409115
  H           0.10575642347710      3.12956762999939      8.35374219097017
  C          -2.44381409652921     10.96497314626250     10.32947875258110
  H          -2.42047848996256     10.49318124084474     11.31134255657826
  H          -3.45484678616944     10.87811142233557      9.93258418687273
  C          -0.87414245401891      6.14343325922102      9.52177026080714
  H          -1.25289105298968      6.63251296228303     10.40392041989758
  C          -0.59973442762824      4.79172449114733      9.53298013118532
  H          -0.75986805685619      4.21441494256774     10.43378457471519
  C          -1.98069021295264     12.39566779161640     10.38182014999792
  H          -2.00616549352222     12.84961052063755      9.39136781695512
  H          -0.96510277098217     12.46207826975566     10.77158752455071
  H          -2.63849060672687     12.96550231159513     11.03812622464079
  H           1.96150888885013      6.17580923129322      4.50280444909117
38
TS-BS
  O          -0.87206117945596     -0.46416018782071     -2.88748938767641
  O          -1.58217438553178      1.17216327025224      1.57041802228887
  O          -0.17997660138524      0.41008466136120     -4.80663520909424
  N           0.38194438194622      0.13120353225153     -0.63441811032351
  H          -0.35727104968922     -0.40206333317063     -1.07593602541503
  N           0.56773221291108      0.05492576238947      0.66783042656304
  N           1.11018589806315     -2.56537400975339      0.86519954589217
  C          -0.04651585662579      0.31042326373879     -3.61195973966805
  C           1.00029406828792      1.00297740344593     -2.83003305642333
  C           1.19004838244940      0.91227344192251     -1.43475623376540
  C           3.05818864006253      2.42604655727020     -1.60446021245465
  H           3.85512054423274      2.97532673196467     -1.12035809234654
  C          -0.32053354317149     -0.75922319681194      1.35104009106148
  C           1.86055840253894      1.81313061919518     -3.57064563182085
  H           1.70039388717392      1.86985817776387     -4.63746487346456
  C           0.01671975912769     -2.14773728694679      1.53867769319845
  C           2.22875797537665      1.63620124840149     -0.84235214901963
  H           2.36610884866055      1.56110486203757      0.22475645798689
  C           2.88134077300872      2.52175351224465     -2.97979225189969
  H           3.53343747798707      3.14206980491915     -3.57828937880250
  O          -2.34286693632751     -0.64894333785536      2.62373265706096
  C           1.47760309804254     -3.82676375323854      0.97195497396314
  H           2.36003272082950     -4.11984592092756      0.41347379849507
  C          -1.50930485538819     -0.11134226508983      1.92531996284064
  C           0.80263696440359     -4.76178645513365      1.74812898887655
  H           1.15295314858766     -5.78303530657105      1.79894449130128
  C          -2.71438247102303      1.91656069333142      2.05630359265075
  H          -2.70923778707089      1.88410070971436      3.14555435356681
  H          -3.62504604842306      1.43184406670512      1.70505560032171
  C          -0.71905546552726     -3.02634738380409      2.34764100349456
  H          -1.58494046392169     -2.66823436437300      2.87726479320735
  C          -0.31460098004517     -4.34179922758148      2.44625053539482
  H          -0.86985254401277     -5.03294896818139      3.06642949452468
  C          -2.58815843283868      3.32245778115723      1.53476093683257
  H          -2.58891522303710      3.33497562174848      0.44496032065259
  H          -1.66884921652725      3.78796546392323      1.88959861181448
  H          -3.43201614220057      3.91636871544754      1.88591219460428
  H          -1.51829800148728     -0.87421090392644     -3.48461819441873
38
E
  O           2.65678102471253      7.45077677300152      6.17706771818752
  O           0.44242364553480      7.16947530775562      8.57989932093242
  O           3.49543604277983      7.48288632206395      4.12423269198266
  N           0.80192495947138      9.21758328302298      6.86613784521772
  H           1.20905147131686      8.32113617613476      7.09492741305453
  N           0.01463925517632      9.84076541820746      7.71772009645428
  N          -1.00607256197155     11.57409036809237      9.59611905803748
  C           2.77773825202124      7.98855283048186      4.95233332213185
  C           1.99137475164951      9.22077556065009      4.73144776121416
  C           1.08451387396640      9.80052390231991      5.64011252027338
  C           0.68995893748602     11.58630326775162      4.06669520180658
  H           0.17842815964202     12.50775919431749      3.82074449713960
  C          -0.28257194240214      9.39406434166544      8.88055070953633
  C           2.20952106413225      9.84763815943838      3.50229063152290
  H           2.90788476059672      9.38287445399572      2.82180879875278
  C          -1.14828795438171     10.25597211773101      9.72605957927193
  C           0.44525628394486     10.99041025290802      5.28212795106429
  H          -0.24793809716052     11.43388434531096      5.97844325682788
  C           1.57548707085519     11.01709700153598      3.15949361059622
  H           1.76497219223824     11.48399081735735      2.20337578568875
  O           0.35245770508932      7.95989508238228     10.66912529433474
  C          -1.79849771971505     12.36828594819676     10.30511063445688
  H          -1.64965580649930     13.43426404342638     10.17424047315905
  C           0.20080576226488      8.11478329790540      9.48378425828131
  C          -2.76480948364605     11.90034458366531     11.17760828407311
  H          -3.38135644309491     12.59313120377718     11.73281525251791
  C           0.90720237883113      5.88866541776682      9.06858657801748
  H           0.29456586497550      5.60799256523700      9.92249494841756
  H           1.93594212678732      6.01191970605207      9.40574762678702
  C          -2.08930561957377      9.69633162145221     10.58324910262801
  H          -2.18305507479860      8.62398642067256     10.66935113658778
  C          -2.90928352653726     10.53184971002579     11.31529192989961
  H          -3.65365093571596     10.11791699370421     11.98238988557812
  C           0.78889439895017      4.89782311002332      7.94321810449676
  H           1.39119597014025      5.19527026019322      7.08656139875643
  H          -0.24802847299735      4.79767795597301      7.62358299875599
  H           1.13781282524516      3.92402648196712      8.28664426277830
  H           3.22056486068626      6.66199570383657      6.22141006078051
38
Z-TS-H
  O           0.94613096928689     -1.83635424546500     -2.81848247706794
  O          -1.54614614400940      1.49206674654757      2.08413792346717
  O           2.73376461034122     -1.31943724566566     -4.02563484621038
  N           0.49506689709811     -0.10875940687150     -0.76385949526371
  H           0.55863516523529     -1.41899309855340     -0.62215844378959
  N          -0.19387210147379      0.34951964525868      0.22757702087452
  N           0.25947408410756     -2.36303594837000      0.07341063266546
  C           1.85950431630693     -0.96860797535838     -3.26848954306351
  C           1.68050432391771      0.43134379012592     -2.81710830227909
  C           1.00378316778846      0.83755617848095     -1.65398545760684
  C           1.44620679714792      3.13910159719285     -2.24392249591333
  H           1.34763410434333      4.19166543686642     -2.01155637205124
  C          -0.67293357855278     -0.47178361792651      1.14240847656085
  C           2.24241738030425      1.39483704661496     -3.65504727242086
  H           2.76579974827473      1.05575429351789     -4.53736882566708
  C          -0.45236550897606     -1.91205620131357      1.12439278567536
  C           0.90272397541046      2.20686496919095     -1.38930656404502
  H           0.39554425649899      2.52065611721621     -0.49070036806455
  C           2.12620791892976      2.73959101473579     -3.38761881003451
  H           2.55874804906585      3.46981132408406     -4.05721546266097
  O          -1.99030529388434     -0.42490106715044      3.12862773070032
  C           0.56062821485419     -3.64973317116373     -0.09223263339958
  H           1.14179580664655     -3.89598170765952     -0.96957356050540
  C          -1.45924681296421      0.16757635913868      2.21060599649338
  C           0.15162078360457     -4.59547799864037      0.81089028000949
  H           0.40184477514707     -5.63560801745304      0.66458740284009
  C          -2.30234239207744      2.18654851643336      3.08962675418415
  H          -1.85695588910940      1.98839684330535      4.06437720010305
  H          -3.32003104730859      1.79667022239510      3.09631199270639
  C          -0.89300444073890     -2.83867477976916      2.07623177375171
  H          -1.46261477989118     -2.49627789693178      2.92142796117765
  C          -0.58759528912925     -4.16908409164557      1.91048356012964
  H          -0.92615005641496     -4.88784898107601      2.64483726977694
  C          -2.26796796984012      3.65220041412112      2.74730798563921
  H          -2.71230155735053      3.83382680443790      1.76877186768434
  H          -1.24436232373248      4.02659635776229      2.74102106179502
  H          -2.83419631111416      4.21285996598452      3.49121549905147
  H           1.14435615225776     -2.70082819239691     -3.21399024524256
38
Z-pyH-b
  O           1.61010650542385      6.99079946012247      4.75624238397039
  O          -1.45575884548010     10.31908361027534      9.44210098207303
  O           3.47724306375112      7.88698481987400      3.96584198705781
  N           0.37694545066607      8.72667233083942      6.48405965881520
  H           0.38012857938879      7.09329217619175      6.62885757905785
  N          -0.26028299803287      9.16956624543761      7.49563491470733
  N           0.01501512504096      6.36810819414271      7.29739529621575
  C           2.37035234135506      8.04279102561730      4.42454804593194
  C           1.74366739632439      9.37644054761621      4.59732142484626
  C           0.79052041844802      9.70622789379207      5.57387589248126
  C           0.73020374693006     11.96009891685593      4.70863007086803
  H           0.32176714979532     12.96159810959877      4.75128602305452
  C          -0.74519178414387      8.33204492348938      8.41978680941299
  C           2.18952780031158     10.35815849760495      3.71345862620973
  H           2.93718913139501     10.08718849365308      2.98176758030003
  C          -0.63773145340370      6.89463735076674      8.35919653887781
  C           0.29172621368582     11.01096673592613      5.60517872617551
  H          -0.44752063178576     11.26091039913171      6.35040384273945
  C           1.68774630397235     11.64010555051822      3.75428234629813
  H           2.03353713558086     12.38345542001722      3.04942500821316
  O          -1.93186234817704      8.41375466758147     10.49056165723948
  C           0.18865421383794      5.05533726849129      7.09249104543174
  H           0.72835070764350      4.78410298013353      6.19781605239556
  C          -1.42806894518691      8.98651823166400      9.54223899747922
  C          -0.29983465431040      4.14529663547961      7.98023826468540
  H          -0.15867810124354      3.08843949411716      7.81397191504780
  C          -2.10554643970958     11.03117546608145     10.50592512241188
  H          -1.60901902472882     10.79246706267461     11.44640664713065
  H          -3.14049498315016     10.69657686040590     10.57582533213677
  C          -1.15192444694767      5.97723508407638      9.29316677902394
  H          -1.67639291624937      6.35444033497435     10.15170777714799
  C          -0.98125095445544      4.63181302315463      9.09924206798489
  H          -1.38294178194198      3.93824566205903      9.82590364454429
  C          -2.01511116395014     12.49974535622465     10.18541544328092
  H          -2.51415260748936     12.72393616197081      9.24265431339602
  H          -0.97541158383034     12.81912109042431     10.11414963281909
  H          -2.49805711788092     13.07561861542064     10.97508538267243
  H           2.12415149854726      6.19223530359475      4.55126618786547
38
Z-pyH
  O           2.63117737710649      7.46985922648186      5.75127358865374
  O          -1.28085245066805     10.29175466333118      9.47760583636965
  O           3.73758953002340      8.17809598791563      3.99064663281135
  N           0.43149623018928      8.68804282522787      6.44424919469937
  H          -0.03205835413506      6.93356970456856      6.42423616559475
  N          -0.24016887123105      9.11110755357141      7.45338029143279
  N          -0.31194405683827      6.27555851864714      7.16004885694397
  C           2.82470233129891      8.34105264956261      4.76644009109869
  C           1.89563692821915      9.50674658221034      4.68594500857951
  C           0.78208409105246      9.69134590668594      5.52297934021891
  C           0.33864350369583     11.79657992412806      4.43555999933041
  H          -0.27561286416044     12.68249873531071      4.33876592917282
  C          -0.73482874347361      8.29547658617748      8.37331133532842
  C           2.20082656069629     10.47804160764781      3.73649398828599
  H           3.06428062295114     10.31826590977735      3.10697776553054
  C          -0.70565362197868      6.84880158143059      8.31799982068720
  C           0.01145748166510     10.84423089494095      5.37692023943937
  H          -0.85551275463115     10.96959745213907      6.00796048619834
  C           1.43752994648956     11.61789904133023      3.60529764876851
  H           1.69118787878637     12.36116999488502      2.86212845516678
  O          -2.11147893586286      8.40427781633040     10.31935268867837
  C          -0.25031530070408      4.95415876037925      6.94163513833119
  H           0.08963627533286      4.65376554440885      5.96191579643252
  C          -1.43979440153981      8.96903060488086      9.47899082099051
  C          -0.59354971041534      4.08272313599773      7.93101906596063
  H          -0.53902735133709      3.01834844750520      7.76268825315433
  C          -1.97709409216849     11.02547484523253     10.49946400765286
  H          -1.63511607053132     10.67948470027289     11.47461785718351
  H          -3.04319343081661     10.81426928401791     10.41915323112506
  C          -1.05666010512091      5.97254928290588      9.35337081637872
  H          -1.37410995235093      6.38200642420692     10.29479117002834
  C          -0.99650265915831      4.61567390824073      9.15630273265506
  H          -1.26242935093054      3.95216885093922      9.96813895603927
  C          -1.67853305290612     12.48568253720723     10.28797043293759
  H          -2.02349844035677     12.81562491164280      9.30813305514162
  H          -0.60877877988216     12.67952322474856     10.36499050731330
  H          -2.19017690365505     13.07517711935998     11.04892128758087
  H           1.82222149734590      7.74061525575291      6.26225350810479
38
TS-pyH
  O          -0.00663006930781     -0.04602770115177     -4.81918417330282
  O          -1.53604408887729      1.18162660005506      1.67525597591197
  O          -0.85175016004044     -0.70671573788479     -2.90332410967602
  N           0.19847980209736      0.20982094538423     -0.71555180658925
  H           1.54731708809782     -1.91541349286509      0.06073168063807
  N           0.46227300255199      0.10883695568074      0.48080821226418
  N           0.99703862291297     -2.57382812430577      0.58994784137149
  C          -0.01700956837815      0.03296962268959     -3.61500837580532
  C           0.90152240181420      0.97704192366763     -2.88562131411888
  C           1.01856010316719      1.07085180415544     -1.49423891589555
  C           2.64290308807121      2.81539903669615     -1.71367721325846
  H           3.30993326704093      3.53650182390500     -1.26100727444336
  C          -0.42988626105442     -0.77291331849338      1.19663862435492
  C           1.68656682087093      1.81084019700944     -3.67082471522347
  H           1.60298696662581      1.73362218984338     -4.74467638426353
  C          -0.10362959214116     -2.11307758756099      1.26560208171634
  C           1.87999015950660      1.99030969637026     -0.91350990027243
  H           1.93235964180593      2.05301636552145      0.16303470223307
  C           2.54943988086257      2.72242376396623     -3.09476064247530
  H           3.14658205887156      3.36843455625295     -3.72378248121526
  O          -2.32752763703460     -0.69276203311733      2.62593477765306
  C           1.41395068436090     -3.86518433638279      0.59016090342382
  H           2.30078345660844     -4.06315583312590      0.00698657921992
  C          -1.50826921852574     -0.14887089010516      1.90303986441647
  C           0.73977360640273     -4.80880065427372      1.27939202819587
  H           1.07160717796317     -5.83492728930778      1.27334633152614
  C          -2.56234379955123      1.93406775614000      2.33670296012922
  H          -2.46318021814938      1.79843526935584      3.41376306204797
  H          -3.53539992362067      1.54641522558145      2.03526402098958
  C          -0.81971624164635     -3.10747662005914      2.00272000852889
  H          -1.68964229386205     -2.79141304614440      2.55117006312012
  C          -0.40854086099277     -4.39823937221097      2.00171726328028
  H          -0.97030121928079     -5.13112700451580      2.56592639911068
  C          -2.39168972482486      3.37676057354095      1.93974160057092
  H          -2.49091659511416      3.49759062227273      0.86095310145815
  H          -1.41409765785582      3.75085240465888      2.24406038849391
  H          -3.15742469984675      3.98223027387505      2.42494491480847
  H          -0.71806799952782     -0.52811456511769     -1.93267607892383
38
E-pyH
  O           3.68684747855319      7.75557625514559      4.30815218894650
  O           0.47935251495487      7.06450684152172      8.45373778080236
  O           2.56088810936722      7.50304577407522      6.18211402135152
  N           0.76221881912531      9.15552268742185      6.79318400144241
  H          -0.82157585400746     11.56560870322143      8.24386386864870
  N           0.05148807615857      9.75951036759123      7.64788491385268
  N          -1.20841393492085     11.40954572032915      9.17112144968845
  C           2.80456560719412      8.13362776682616      5.04950198423267
  C           1.94640555947188      9.31599454096393      4.71760832109371
  C           0.95009297665391      9.81763776632915      5.57218213391398
  C           0.42459338937767     11.50891985227093      3.94152308156460
  H          -0.17761912727717     12.35547017147687      3.63768837951203
  C          -0.22055542684445      9.26949922026275      8.85775104603761
  C           2.16628113694861      9.93614400635709      3.49273325119028
  H           2.94091251012748      9.53881359183933      2.85286263724756
  C          -0.97061616805003     10.18244491714768      9.68541052861395
  C           0.18878941463985     10.91144604815608      5.16132894392985
  H          -0.59774524643984     11.27635329450919      5.80409630498818
  C           1.41916404563197     11.02668486388923      3.09979790504237
  H           1.60082797210536     11.49506621214984      2.14227400067647
  O           0.20555864644254      7.68925432898899     10.57584101898685
  C          -1.90982011391886     12.37776182608712      9.77959289587679
  H          -2.01204520817946     13.30236809599207      9.23173876443069
  C           0.17448679110233      7.95864858177156      9.39132016987907
  C          -2.43865843742596     12.16111703134070     11.01510446275626
  H          -2.99990890603137     12.93638841730265     11.51265497484833
  C           0.84284921268956      5.74612631250050      8.91254202375145
  H           0.07159974339556      5.39147189325609      9.59439531863548
  H           1.77903160042377      5.82038944412206      9.46557545351512
  C          -1.50811549560095      9.93476047216075     10.95700461800159
  H          -1.34569753667628      8.97413807335201     11.41150340026717
  C          -2.22736775964804     10.90900360109863     11.60010963393653
  H          -2.64057330746638     10.69955643480923     12.57771849062416
  C           0.97202242752259      4.85931727641171      7.70334490296264
  H           1.74459363244774      5.22559266400473      7.02997343378299
  H           0.02868860279968      4.80663487945805      7.15954565155298
  H           1.23833812971473      3.85210704830269      8.02454199161357
  H           1.79255612563856      7.97453501755537      6.66600605180189
