# Supplementary material for: Novel Nitroxide-Substituted Hydrazone Switch: Experimental and Theoretical Insights into Photoswitching Behavior
Source: ACS Org Inorg Au. 2025 Dec 3;6(1):64–75. doi: 10.1021/acsorginorgau.5c00068 (PMC12879170; doi:10.1021/acsorginorgau.5c00068)
Supplement: Supplementary file 2 [file gg5c00068_si_002.zip › ES-XYZ/2-Fig4.xyz]

66
Z
  O           6.30181383213669      3.14787584302457      4.05829972392090
  O           1.16774230216832      7.11668844260712      4.24442524525691
  N           5.62580625543342      4.22410613464848      4.04537504263570
  O          -1.47243415865573     10.21702680330184      9.46023281432130
  N           3.30108305257449      7.76126392049950      3.92220191970856
  H           3.96602178412773      8.51382221378312      4.00531124518443
  N           0.30432601736712      8.83695653350808      6.28755888305620
  H           0.41856523666161      7.84259370464770      6.07824025463195
  N          -0.38266807171534      9.18408685472902      7.34611358350413
  N          -0.09454917953286      6.33922217041400      7.08669455825057
  C           2.00777365709700      8.01117552154528      4.17532713063769
  C           1.63691869282966      9.44211541310840      4.37183911876489
  C           5.67773082196971      5.01483972154742      2.78350935490464
  C           5.10365000737198      6.41349041431238      3.00725486783409
  H           5.83322799029115      7.01568646182311      3.55645336737526
  H           4.96449544856124      6.88049833403984      2.03147583593500
  C           0.77128028456687      9.81134763092486      5.41088009995745
  C           4.05546892201022      5.77880681848184      5.14611487061524
  H           4.80071588523787      6.38629905628632      5.66621055671517
  H           3.14462517291786      5.79509908164376      5.74412270340249
  C           3.80549678912848      6.40715120475195      3.78532993537598
  H           3.04117795933729      5.84739650505320      3.24908947233183
  C           4.90897534156367      4.26829046540182      1.69048526966719
  H           5.27061519178322      3.24380134767075      1.61726488674547
  H           5.07350367063759      4.76280688305998      0.73318782288804
  H           3.83735966889069      4.24499797278732      1.87768902744317
  C           0.92186684852531     12.10278540209367      4.69928102001799
  H           0.63605064516711     13.13796717140403      4.83256653219767
  C          -0.77723152135186      8.32952006144072      8.22972370611783
  C           4.54748579424164      4.33665298960044      5.06659273808072
  C           2.12676305204777     10.41846570234063      3.51391710676732
  H           2.78356187767646     10.12520051014943      2.70539936671611
  C           7.14036266840744      5.14479063166293      2.37491782682475
  H           7.72599703515940      5.58882222028754      3.17992902269995
  H           7.20690712540070      5.79196088661087      1.50037427944543
  H           7.56642781183019      4.17668483480878      2.12506787605471
  C          -0.47098023052875      6.88389558612302      8.24698236211600
  C           0.42864320260386     11.15083136577761      5.56940889326416
  H          -0.22575140586065     11.43276370562046      6.37967359477397
  C           1.77145172266955     11.74535580730557      3.66350323861602
  H           2.15099817380577     12.49150253361219      2.97938001643569
  C           5.13811627221259      3.94128360312941      6.41477441198993
  H           5.43084960578776      2.89449263454773      6.42465655848720
  H           4.38758309396470      4.10184636355634      7.18875700536878
  H           6.01070900640105      4.55210486320622      6.64635737714863
  C           3.40818896620866      3.37755335531095      4.71188799012712
  H           2.86979866366300      3.68107533817764      3.81642435430591
  H           2.69661627426265      3.34678029439532      5.53688532892557
  H           3.80190202920564      2.37403488761813      4.55721836554541
  O          -2.39346587473310      8.25260346712238      9.97687486779915
  C           0.24724831255278      5.05779178985082      7.04488341806250
  H           0.54803515891883      4.67608854872839      6.07643654763549
  C          -1.62409266007385      8.90723773613414      9.30988144841283
  C           0.23618199030761      4.24209061584171      8.15822248413043
  H           0.52223856075666      3.20282682368330      8.07877676113825
  C          -2.31858650617352     10.85823551895825     10.43330736072593
  H          -2.12711312159404     10.41149324459391     11.40853232610402
  H          -3.35835723454860     10.66728399062954     10.16898075605908
  C          -0.49926796400219      6.13074957241727      9.42077062196370
  H          -0.79528887045584      6.58258796636926     10.35293718371655
  C          -0.14077459272710      4.79995272395718      9.36886781561157
  H          -0.15243396114020      4.20161214552775     10.27025681164838
  C          -1.99470397818749     12.32773732481811     10.41548677828578
  H          -2.18765840090564     12.75725364734613      9.43257262317940
  H          -0.94979322591602     12.49932624599976     10.67360276563635
  H          -2.61802991833858     12.84505443563980     11.14494386679860
66
Z-TS-inv
  O           7.33176233546100      3.93695356465685      3.30916433447860
  O           1.42072233724493      6.50505336628608      4.41234487534331
  N           6.42134411213441      4.80336800095028      3.49825964450885
  O          -0.78778992759325      9.96005505123996      8.96894376240992
  N           3.32885366842252      7.64132217803149      4.04966248171033
  H           3.81502865811412      8.51673602179426      4.15657521935210
  N          -0.09919564397731      7.75736339944023      6.28569819970316
  H           0.14210725025237      6.88809413343178      5.81717326180940
  N          -0.77147405548613      7.72049956992625      7.35991311799556
  N          -1.96237071706843      5.42904007976638      8.26130400848622
  C           2.03231057249503      7.57486050776160      4.37858862716377
  C           1.35958180020300      8.87014789193049      4.69052828967604
  C           6.10657048424361      5.68542838084635      2.34002452450114
  C           5.24972408746072      6.86723054451345      2.79102082303197
  H           5.88226206946115      7.58491872946305      3.32160855708579
  H           4.86778957689396      7.36665818025209      1.89982208274041
  C           0.31997877297660      8.93165168094075      5.62965976490846
  C           4.68917958358885      5.80744182779179      4.94550660294818
  H           5.33164371515559      6.53488441849196      5.44847383891614
  H           3.89226513164649      5.53952271243394      5.63912946486926
  C           4.11081987003000      6.46806612170942      3.70598526503593
  H           3.43217088484449      5.78457678226138      3.19897744162814
  C           5.39690671662077      4.86554896597275      1.25954926252875
  H           5.97878893173507      3.97444678013405      1.02904536330262
  H           5.30839772837025      5.46515766327679      0.35360015067627
  H           4.39679408523657      4.55875644289007      1.55898689637593
  C           0.08830416901779     11.28713482699808      5.22791552364661
  H          -0.41779109076701     12.22071037916073      5.43533957926928
  C          -1.43204283199345      7.76321891268606      8.42354244625009
  C           5.49669564402924      4.54884651646311      4.63797013327762
  C           1.73408567780976     10.03646237136367      4.03245330517615
  H           2.51405159984897      9.99720884561900      3.28407751343984
  C           7.42388250755415      6.21744747476337      1.78778039595568
  H           7.99110125388963      6.72404400914816      2.56868479651223
  H           7.21107608826351      6.93338375500915      0.99391878787411
  H           8.03137926715816      5.41437038580828      1.37891124027337
  C          -1.94239361772561      6.50269675997880      9.05171605240630
  C          -0.30685962539290     10.14060109484271      5.88834050288531
  H          -1.11190836442609     10.17126236790065      6.60348755085451
  C           1.11044946764700     11.24134652745067      4.29408171516515
  H           1.41207425667098     12.13396059916534      3.76384137596652
  C           6.34345084115441      4.19537132011002      5.85476455695666
  H           6.87596669415026      3.25963671754812      5.70556778760991
  H           5.69011836932488      4.09117631829939      6.72093876310454
  H           7.06849144069945      4.98288504953976      6.06047013902197
  C           4.58203588755041      3.37043876750869      4.29449195437805
  H           3.87501943379343      3.60899587467942      3.50269056881486
  H           4.01224675254997      3.08824937569069      5.17970543013349
  H           5.17968479829011      2.51594981761465      3.98034147496372
  O          -2.79418694826016      9.29080669427943      9.68777263988209
  C          -2.35983597971010      4.27002210412775      8.76877258174176
  H          -2.36461899980820      3.42457633686782      8.08931405199785
  C          -1.76170497984796      9.06569248280855      9.09978964817117
  C          -2.75533184914122      4.10865181265057     10.08507576602925
  H          -3.07029383017308      3.14025848593732     10.44773625868466
  C          -1.03009260148371     11.27546689498361      9.50459546416115
  H          -1.27652844978990     11.17928971363806     10.56132506839036
  H          -1.89152035778318     11.70320815927767      8.99152217564694
  C          -2.32345522664593      6.43266248153786     10.38809723110255
  H          -2.29918435235435      7.31271627092286     11.01167056491045
  C          -2.73119847730670      5.21947758421656     10.90826569821593
  H          -3.02494906288614      5.14411898955595     11.94706268590384
  C           0.21593567344822     12.09158066342508      9.28933187564996
  H           0.44888689385975     12.17720267002952      8.22851627559475
  H           1.06757032601069     11.64111339396932      9.79896428558367
  H           0.06639457430592     13.09371619822168      9.69131127320434
66
Int
  O           7.54920634885629      4.89776341883342      3.75597419455370
  O           1.15663644462456      6.31915077383029      4.02194419107265
  N           6.47647882149557      5.57063606584129      3.86522920092142
  O           0.50322977697098      8.39749228677598      8.14782296623226
  N           2.87354533414585      7.77193372200595      4.15263696676524
  H           3.17476683223490      8.68392018424919      4.45583923048900
  N          -0.69315183393796      7.00865254007316      5.89611158056853
  H          -0.50186245367031      6.28132251472456      5.22413057909157
  N          -1.40866414952942      6.59313527171382      6.94145763704953
  N          -3.43279920359315      5.90910620160881      8.67614957056922
  C           1.57370927505560      7.45529573641596      4.24589772240254
  C           0.64948652128526      8.56356767770364      4.62197365394319
  C           6.18574825147356      6.52430989373358      2.75856608443679
  C           5.07045056992898      7.48552967970457      3.16694306271202
  H           5.47454514703368      8.22424992924214      3.86529541377623
  H           4.74574441420767      8.02393339865777      2.27579536988861
  C          -0.46122737373470      8.31048573408694      5.44066686922400
  C           4.38644082826410      6.08472033477196      5.07814863339030
  H           4.79649122641086      6.83844299349130      5.75558202338163
  H           3.55372204801288      5.60334081123846      5.59106057537527
  C           3.89595868148181      6.79537245528343      3.82811425664669
  H           3.43531547654229      6.08342648670653      3.14583428010408
  C           5.80799703904424      5.73816970688621      1.50066651269145
  H           6.56972073767566      4.98935346347496      1.28889101459201
  H           5.74986794998365      6.42172660927387      0.65365490617737
  H           4.84668236320438      5.23736458658761      1.59544128449211
  C          -1.11515751785174     10.61882799310967      5.23728985493713
  H          -1.81798445294408     11.40780814490454      5.46982907411922
  C          -1.52344375756360      7.23041033795633      8.04475049799330
  C           5.45076719436572      5.02681851305490      4.79848365276549
  C           0.85353120525416      9.84817457586790      4.13337121801444
  H           1.69724638947577     10.03850940703477      3.48345595239204
  C           7.45259421505604      7.32861628793889      2.49103056650689
  H           7.79512118145100      7.82022356100025      3.40162552097906
  H           7.23459946866998      8.09323275965584      1.74542856247923
  H           8.25018604633233      6.69328298627756      2.11512982159860
  C          -2.39765997646793      6.64128963332300      9.08718609802768
  C          -1.34274479694177      9.34802864392382      5.72627311467812
  H          -2.22379563925813      9.15729932499824      6.32070195787086
  C          -0.01192374775761     10.87987414126440      4.44144658406239
  H           0.16267725812550     11.87227402348947      4.04992844374872
  C           6.15066590550892      4.67388753188631      6.10554777517145
  H           6.86354975530114      3.86552169186292      5.96486536296441
  H           5.40228567018099      4.35726700034528      6.83192008746886
  H           6.67715864625235      5.54041587208722      6.50572997231040
  C           4.83491788944840      3.76243424282377      4.19427750604519
  H           4.22300970313669      3.97306003359202      3.31958931082706
  H           4.20106708761720      3.28136445693529      4.93908719048300
  H           5.62207021990055      3.06636340583799      3.90801544465479
  O          -1.30810201296794      9.43415100273628      8.95086528294078
  C          -4.20618459688249      5.33968870246839      9.59111730110660
  H          -5.03836914342305      4.75345894734257      9.21745732541001
  C          -0.78743414427136      8.48390603856319      8.42332992137580
  C          -4.00259252080012      5.47182628905697     10.95380606306236
  H          -4.66892521453661      4.98979394295161     11.65524921662853
  C           1.31047695584552      9.57034798802612      8.39065499932032
  H           1.21639058542231      9.84236990590455      9.44082952077580
  H           0.91236520717972     10.38409404685433      7.78484530526972
  C          -2.12082578586133      6.83467962123219     10.43690549315777
  H          -1.27610095354938      7.43258959126430     10.74740931231660
  C          -2.93411291713288      6.23856194221189     11.38043758458126
  H          -2.73240168775332      6.37005368052158     12.43516348325448
  C           2.72664236029387      9.22721510505803      8.01852139365308
  H           2.79423900809038      8.94266621629394      6.96963177970812
  H           3.10177641922962      8.40610215213007      8.62893292312619
  H           3.36382634276488     10.09626495382832      8.18192906369820
66
Rot-TS
  O           5.52041569512419     -1.75451326811888     -1.94422753303108
  O          -0.98662857202517     -0.95626804490956     -1.84319954148669
  N           4.38310552709546     -1.18762294082279     -1.91884058241039
  O          -1.32930214794493      0.31649804246674      2.71894419012250
  N           0.57899861878533      0.66525960040079     -1.89290453066231
  H           0.78389163873423      1.62725724347231     -1.67442078482482
  N          -2.70966579920365     -0.19542958948251      0.15562079820609
  H          -2.54668463543789     -0.96728500828533     -0.47652711771289
  N          -3.69870456244480     -0.50838501742326      1.07975730970738
  N          -5.81607222750992     -0.63274603523995      2.85741736261943
  C          -0.68227200432400      0.23237644643562     -1.74590219373532
  C          -1.70060822381639      1.28092032997498     -1.45708073525719
  C           4.02861249538391     -0.37435634637977     -3.11548525965980
  C           2.81472219713674      0.50462547301496     -2.81810710206541
  H           3.12673389051839      1.34007006885489     -2.18447626762118
  H           2.46321407135202      0.92530809071794     -3.76097367094416
  C          -2.70969773161139      1.03445133444921     -0.51054306692718
  C           2.22099076544905     -0.77873708215535     -0.79812527153299
  H           2.53624641860984      0.07014908631892     -0.18571445873996
  H           1.42578503842034     -1.29275878402383     -0.25818133164253
  C           1.69528047650757     -0.23414947786328     -2.11528779436366
  H           1.32023747457983     -1.04538174237966     -2.73677728403129
  C           3.76213635043504     -1.30759563869046     -4.29917990863044
  H           4.60029358588827     -1.99075044266250     -4.42826518973133
  H           3.65585779636643     -0.71471723813493     -5.20761385927233
  H           2.85417104194027     -1.89323644271199     -4.17122334548103
  C          -3.60204009417853      3.22955629729119     -0.94153631531494
  H          -4.35392716941404      3.98024768683405     -0.73578351050254
  C          -3.60247552397245      0.05576021389726      2.21233795724116
  C           3.39091386311184     -1.74517258822199     -0.95827758125312
  C          -1.67098667003215      2.49515824773896     -2.12807141722001
  H          -0.90111788460881      2.66787526391760     -2.86883385744452
  C           5.21687965413156      0.52433871516983     -3.43721795127630
  H           5.48633445639289      1.12969489832689     -2.57170477647118
  H           4.94411803070063      1.19121235112956     -4.25509657266399
  H           6.08213257283301     -0.06024280798537     -3.73842591649587
  C          -4.62651702891975     -0.18254268046525      3.25482177426932
  C          -3.65247059044768      2.02686950754909     -0.26214476755984
  H          -4.43541294905115      1.85935750244713      0.46120150106032
  C          -2.61473173027136      3.47495841197183     -1.88040659323810
  H          -2.58195518184049      4.41319578544882     -2.41637342683309
  C           4.08429081555280     -1.90513345157952      0.38959249680138
  H           4.87500045374065     -2.64938232349206      0.34050409204431
  H           3.34913823875635     -2.22458450217747      1.12822538055719
  H           4.51358054230106     -0.95778896884427      0.71583544242394
  C           2.91955138167314     -3.11468170202361     -1.45317609265337
  H           2.31479156865338     -3.04651638329847     -2.35505401341878
  H           2.31546423928992     -3.58726627194618     -0.67879172729665
  H           3.77903449912847     -3.75127192184716     -1.65857742435118
  O          -2.59801106771586      2.16210998904776      2.74011925765243
  C          -6.73058808529893     -0.88114070255707      3.78172702021907
  H          -7.68853721721158     -1.24298903016189      3.42579194041422
  C          -2.45990713222039      0.97839145127403      2.57685320219379
  C          -6.51553917868138     -0.69272486715896      5.13901875934639
  H          -7.30112208216309     -0.90905425730106      5.84924981720309
  C          -0.14223213920562      1.09470504621207      3.00226493200124
  H          -0.29342778986240      1.61772451997700      3.94560840867402
  H          -0.02841015609576      1.83345240013205      2.20987047152198
  C          -4.32320225811770      0.04703107396424      4.58974670080116
  H          -3.35096795753646      0.41740738902794      4.88362006107494
  C          -5.28543969037247     -0.21808328138868      5.54733020623814
  H          -5.07304878247980     -0.05372091193012      6.59501205570394
  C           1.01838459092451      0.14031575166255      3.05872598308674
  H           1.13752011329995     -0.38221053207374      2.11046715088668
  H           0.88069718215221     -0.59490714000567      3.85116232686023
  H           1.93317897904670      0.69706920461644      3.26170217482638
66
E
  O          -5.18557505246566     18.48430604390112      3.71365611805334
  O          -0.87703003875772     14.12314046036826      5.73558683948341
  N          -4.25350558168872     17.62161141998878      3.66434188934935
  O          -2.06032116063028     12.06591193506438      7.91957897973455
  N          -1.08062118146390     14.81693657468974      3.60998026164268
  H          -0.93069083348530     14.60342398258761      2.63736877587727
  N          -0.45918449683565     11.45385721673393      5.83136300815951
  H          -0.96023952468329     12.24447386700273      6.22625988294641
  N          -0.53549318945212     10.24843751397568      6.34405492845871
  N          -1.02474613291890      7.57253107603167      6.77991689839915
  C          -0.58248288942970     13.99639051031006      4.54516123463624
  C           0.34214360924737     12.92514028930506      4.08580710659752
  C          -2.93413305112118     18.11104280690014      3.17451724433490
  C          -2.01054895741662     16.93330528823055      2.86492884773156
  H          -2.32269323170748     16.47114954301534      1.92398595963726
  H          -1.00345012334145     17.32520870640553      2.71722520642697
  C           0.38276168041031     11.68793418123101      4.74974398088453
  C          -3.42992830497954     15.33256314421679      4.08780347460475
  H          -3.72427378675718     14.89727980736383      3.12928726896314
  H          -3.45738106467313     14.53723036072781      4.83209404460173
  C          -2.01764026720331     15.87359215490541      3.94539834147574
  H          -1.68214637108500     16.29325793809244      4.89217781325861
  C          -2.31938201438302     19.03561223396019      4.22817907687334
  H          -3.03334345895330     19.81092397097735      4.50178744968204
  H          -1.43129843864750     19.51292499502459      3.81406580453639
  H          -2.02581086980573     18.50136280713195      5.12955285491854
  C           2.07790344846406     10.93793159793413      3.21557249892578
  H           2.75076899723106     10.15797060489740      2.88387816720281
  C          -1.33234394302485      9.90656003012965      7.28904554895836
  C          -4.44434084938549     16.39825141055884      4.49241544531531
  C           1.19130392582665     13.14064801132391      3.00468155275523
  H           1.18418554108242     14.10364397519682      2.51175797737576
  C          -3.17478129179607     18.89589523311074      1.89033801359586
  H          -3.69932109685983     18.28239915319590      1.15776493471602
  H          -2.21292822164170     19.19041353572392      1.47057490350645
  H          -3.76042924978566     19.79145541018541      2.08033183397677
  C          -1.28117785332328      8.48399935504816      7.71700942382237
  C           1.25019846523027     10.69819111023648      4.29241043178878
  H           1.26533588004897      9.74377778707040      4.79468795006970
  C           2.06108636176084     12.16360386688791      2.56616616267969
  H           2.72076341357211     12.35548300459005      1.73153111111867
  C          -5.84894091810650     15.86990725288736      4.22717244393226
  H          -6.60520693826520     16.56934884075448      4.57407564356175
  H          -5.97667608861329     14.92621296371443      4.75738168474780
  H          -5.99786771084455     15.69164429229867      3.16218725858899
  C          -4.30879663950916     16.76051650863375      5.97361872693458
  H          -3.29271244623791     17.04076952613775      6.24377508713955
  H          -4.59143342365207     15.90024378219713      6.58034322055257
  H          -4.97343650574839     17.58855726926155      6.21569855101022
  O          -3.38071752631596     10.33075465433103      8.40966468676384
  C          -0.92823154650539      6.29968124159018      7.14458573963801
  H          -0.72225986679708      5.58865282590725      6.35219149250242
  C          -2.36241815922558     10.77103828544455      7.93448294521283
  C          -1.08314505649690      5.86543848024978      8.44863220319565
  H          -0.99683412471156      4.81513055965657      8.68915452539710
  C          -3.03502016146759     12.97129502645843      8.49493289490370
  H          -3.36265497460814     12.55517533047711      9.44509590600513
  H          -3.89089272070774     13.00904018312433      7.82123233835916
  C          -1.45580718843488      8.13788141901730      9.05285452641660
  H          -1.66182990110467      8.89792150632315      9.79205335958330
  C          -1.35236503691674      6.81156661866380      9.42131741091805
  H          -1.47720732218141      6.52161703462092     10.45621677891626
  C          -2.38442086707214     14.31674738234475      8.66151789414346
  H          -2.04203569521168     14.70561813948855      7.70549652806167
  H          -1.53493205255134     14.25332067176624      9.34182532791936
  H          -3.11106572638414     15.00998711439112      9.08598087027784
