# Supplementary material for: Novel Nitroxide-Substituted Hydrazone Switch: Experimental and Theoretical Insights into Photoswitching Behavior
Source: ACS Org Inorg Au. 2025 Dec 3;6(1):64–75. doi: 10.1021/acsorginorgau.5c00068 (PMC12879170; doi:10.1021/acsorginorgau.5c00068)
Supplement: Supplementary file 2 [file gg5c00068_si_002.zip › ES-XYZ/2-Fig5.xyz]

66
Z
  O           6.30181383213669      3.14787584302457      4.05829972392090
  O           1.16774230216832      7.11668844260712      4.24442524525691
  N           5.62580625543342      4.22410613464848      4.04537504263570
  O          -1.47243415865573     10.21702680330184      9.46023281432130
  N           3.30108305257449      7.76126392049950      3.92220191970856
  H           3.96602178412773      8.51382221378312      4.00531124518443
  N           0.30432601736712      8.83695653350808      6.28755888305620
  H           0.41856523666161      7.84259370464770      6.07824025463195
  N          -0.38266807171534      9.18408685472902      7.34611358350413
  N          -0.09454917953286      6.33922217041400      7.08669455825057
  C           2.00777365709700      8.01117552154528      4.17532713063769
  C           1.63691869282966      9.44211541310840      4.37183911876489
  C           5.67773082196971      5.01483972154742      2.78350935490464
  C           5.10365000737198      6.41349041431238      3.00725486783409
  H           5.83322799029115      7.01568646182311      3.55645336737526
  H           4.96449544856124      6.88049833403984      2.03147583593500
  C           0.77128028456687      9.81134763092486      5.41088009995745
  C           4.05546892201022      5.77880681848184      5.14611487061524
  H           4.80071588523787      6.38629905628632      5.66621055671517
  H           3.14462517291786      5.79509908164376      5.74412270340249
  C           3.80549678912848      6.40715120475195      3.78532993537598
  H           3.04117795933729      5.84739650505320      3.24908947233183
  C           4.90897534156367      4.26829046540182      1.69048526966719
  H           5.27061519178322      3.24380134767075      1.61726488674547
  H           5.07350367063759      4.76280688305998      0.73318782288804
  H           3.83735966889069      4.24499797278732      1.87768902744317
  C           0.92186684852531     12.10278540209367      4.69928102001799
  H           0.63605064516711     13.13796717140403      4.83256653219767
  C          -0.77723152135186      8.32952006144072      8.22972370611783
  C           4.54748579424164      4.33665298960044      5.06659273808072
  C           2.12676305204777     10.41846570234063      3.51391710676732
  H           2.78356187767646     10.12520051014943      2.70539936671611
  C           7.14036266840744      5.14479063166293      2.37491782682475
  H           7.72599703515940      5.58882222028754      3.17992902269995
  H           7.20690712540070      5.79196088661087      1.50037427944543
  H           7.56642781183019      4.17668483480878      2.12506787605471
  C          -0.47098023052875      6.88389558612302      8.24698236211600
  C           0.42864320260386     11.15083136577761      5.56940889326416
  H          -0.22575140586065     11.43276370562046      6.37967359477397
  C           1.77145172266955     11.74535580730557      3.66350323861602
  H           2.15099817380577     12.49150253361219      2.97938001643569
  C           5.13811627221259      3.94128360312941      6.41477441198993
  H           5.43084960578776      2.89449263454773      6.42465655848720
  H           4.38758309396470      4.10184636355634      7.18875700536878
  H           6.01070900640105      4.55210486320622      6.64635737714863
  C           3.40818896620866      3.37755335531095      4.71188799012712
  H           2.86979866366300      3.68107533817764      3.81642435430591
  H           2.69661627426265      3.34678029439532      5.53688532892557
  H           3.80190202920564      2.37403488761813      4.55721836554541
  O          -2.39346587473310      8.25260346712238      9.97687486779915
  C           0.24724831255278      5.05779178985082      7.04488341806250
  H           0.54803515891883      4.67608854872839      6.07643654763549
  C          -1.62409266007385      8.90723773613414      9.30988144841283
  C           0.23618199030761      4.24209061584171      8.15822248413043
  H           0.52223856075666      3.20282682368330      8.07877676113825
  C          -2.31858650617352     10.85823551895825     10.43330736072593
  H          -2.12711312159404     10.41149324459391     11.40853232610402
  H          -3.35835723454860     10.66728399062954     10.16898075605908
  C          -0.49926796400219      6.13074957241727      9.42077062196370
  H          -0.79528887045584      6.58258796636926     10.35293718371655
  C          -0.14077459272710      4.79995272395718      9.36886781561157
  H          -0.15243396114020      4.20161214552775     10.27025681164838
  C          -1.99470397818749     12.32773732481811     10.41548677828578
  H          -2.18765840090564     12.75725364734613      9.43257262317940
  H          -0.94979322591602     12.49932624599976     10.67360276563635
  H          -2.61802991833858     12.84505443563980     11.14494386679860
66
TS-BS
  O           3.16351885290156     -4.15018473277840     -3.32102712615970
  O          -0.53698905188693      0.38832325342570     -0.45886626286541
  N           2.79431806444997     -3.02435735641673     -2.86097886083200
  O          -4.19223085240478      2.26121804399002      1.94974347392541
  N           1.48413368150099      0.71893813225810     -1.37909580202792
  H           2.31342082656468      1.28887184313690     -1.40745425188667
  N          -1.09875292357173      1.93144377340782      1.62021792539474
  H          -1.21684602559674      1.05345681669956      1.11450853900240
  N          -1.73376408168575      2.18228239580511      2.74567565490459
  N          -0.69474522782783      0.21591569422914      4.25536759964601
  C           0.43193303727268      1.12897937171604     -0.65767946314441
  C           0.48571879855764      2.51249972791380     -0.10684487574481
  C           2.56351030654719     -1.94982293747792     -3.86623587239125
  C           2.45359300159144     -0.59181684913922     -3.17453470970891
  H           3.45213914614044     -0.26531892507285     -2.86970576472050
  H           2.08418499895828      0.12954992893990     -3.90430716493011
  C          -0.27230315003932      2.86280865856807      1.02830109223735
  C           2.13014329795790     -1.60607677781695     -0.95017149914639
  H           3.13117184467926     -1.26806582808804     -0.66976575538445
  H           1.52388105764090     -1.61988895723375     -0.04453751989983
  C           1.56277269896023     -0.61313316142851     -1.95029130991051
  H           0.54625995488641     -0.89107189279043     -2.22120006451114
  C           1.29815915394431     -2.27044171796853     -4.66572443378841
  H           1.21114353020584     -1.57082352238125     -5.49698905929821
  H           0.39462973326723     -2.19326427831523     -4.06445390644293
  H           1.36090285515712     -3.28013350305230     -5.06867184349197
  C           0.62957289543161      5.09067070201449      0.95055508278048
  H           0.68408420053413      6.08867109544825      1.36521239491912
  C          -2.56892467711247      1.17527230097837      3.19710951282260
  C           2.21304952060605     -3.03178840956501     -1.48972418623802
  C           1.27828231815942      3.48993932346232     -0.69984060076768
  H           1.83229964452269      3.25500783222559     -1.59820519955962
  C           3.76301055092050     -1.92520967635129     -4.80635335366150
  H           4.68833712378641     -1.79424486039676     -4.24531431721201
  H           3.65435715413033     -1.08814962332677     -5.49601976834450
  H           3.83026740205223     -2.84436701170819     -5.38229440013715
  C          -2.03301537844903      0.17040819937927      4.08168771883354
  C          -0.17707508169804      4.15142080332587      1.55485692749849
  H          -0.75469702917647      4.39805145486993      2.43226868377285
  C           1.35572094077138      4.77003100035294     -0.18825606966284
  H           1.97272593418330      5.51221455519706     -0.67505716041487
  C           3.14123490286718     -3.84421505060643     -0.59459915089209
  H           3.16568987142344     -4.88809967331482     -0.89640249420696
  H           2.78061071669361     -3.78603258472626      0.43231076453379
  H           4.15493278539682     -3.44500331631222     -0.62892389748020
  C           0.83398008975832     -3.69505455160369     -1.52650938058219
  H           0.09752681170032     -3.09785719715118     -2.06011346066224
  H           0.47670904325359     -3.83579445999507     -0.50646458697896
  H           0.90358234193473     -4.67015477086654     -2.00643804284882
  O          -4.87153207548350      0.52182829550853      3.18114039061981
  C          -0.12512686182241     -0.67997590678283      5.03710683900100
  H           0.95151241032467     -0.60710305401979      5.14730195758112
  C          -3.98398363414136      1.25929673871839      2.80569641244637
  C          -0.82675953894704     -1.67689326432222      5.70433888016733
  H          -0.30478768316624     -2.38306263792172      6.33459148929639
  C          -5.53723177558028      2.43631758825852      1.46995926317003
  H          -6.19112144808411      2.61077644820161      2.32422208128598
  H          -5.85446716080477      1.51577485670708      0.98040202833604
  C          -2.81586046115700     -0.80149517700068      4.72249070887762
  H          -3.88131303196941     -0.81541349491613      4.57074530492221
  C          -2.19855412218394     -1.72776270995556      5.53763806006944
  H          -2.78783535676976     -2.48376323357671      6.03952011054925
  C          -5.52933781772657      3.60357321523502      0.51998061380778
  H          -4.86623339636633      3.41359006428236     -0.32386289020307
  H          -5.20292047608221      4.51315486366314      1.02385651475064
  H          -6.53661317990079      3.76555412646101      0.13610848098589
66
E
  O          -5.18557505246566     18.48430604390112      3.71365611805334
  O          -0.87703003875772     14.12314046036826      5.73558683948341
  N          -4.25350558168872     17.62161141998878      3.66434188934935
  O          -2.06032116063028     12.06591193506438      7.91957897973455
  N          -1.08062118146390     14.81693657468974      3.60998026164268
  H          -0.93069083348530     14.60342398258761      2.63736877587727
  N          -0.45918449683565     11.45385721673393      5.83136300815951
  H          -0.96023952468329     12.24447386700273      6.22625988294641
  N          -0.53549318945212     10.24843751397568      6.34405492845871
  N          -1.02474613291890      7.57253107603167      6.77991689839915
  C          -0.58248288942970     13.99639051031006      4.54516123463624
  C           0.34214360924737     12.92514028930506      4.08580710659752
  C          -2.93413305112118     18.11104280690014      3.17451724433490
  C          -2.01054895741662     16.93330528823055      2.86492884773156
  H          -2.32269323170748     16.47114954301534      1.92398595963726
  H          -1.00345012334145     17.32520870640553      2.71722520642697
  C           0.38276168041031     11.68793418123101      4.74974398088453
  C          -3.42992830497954     15.33256314421679      4.08780347460475
  H          -3.72427378675718     14.89727980736383      3.12928726896314
  H          -3.45738106467313     14.53723036072781      4.83209404460173
  C          -2.01764026720331     15.87359215490541      3.94539834147574
  H          -1.68214637108500     16.29325793809244      4.89217781325861
  C          -2.31938201438302     19.03561223396019      4.22817907687334
  H          -3.03334345895330     19.81092397097735      4.50178744968204
  H          -1.43129843864750     19.51292499502459      3.81406580453639
  H          -2.02581086980573     18.50136280713195      5.12955285491854
  C           2.07790344846406     10.93793159793413      3.21557249892578
  H           2.75076899723106     10.15797060489740      2.88387816720281
  C          -1.33234394302485      9.90656003012965      7.28904554895836
  C          -4.44434084938549     16.39825141055884      4.49241544531531
  C           1.19130392582665     13.14064801132391      3.00468155275523
  H           1.18418554108242     14.10364397519682      2.51175797737576
  C          -3.17478129179607     18.89589523311074      1.89033801359586
  H          -3.69932109685983     18.28239915319590      1.15776493471602
  H          -2.21292822164170     19.19041353572392      1.47057490350645
  H          -3.76042924978566     19.79145541018541      2.08033183397677
  C          -1.28117785332328      8.48399935504816      7.71700942382237
  C           1.25019846523027     10.69819111023648      4.29241043178878
  H           1.26533588004897      9.74377778707040      4.79468795006970
  C           2.06108636176084     12.16360386688791      2.56616616267969
  H           2.72076341357211     12.35548300459005      1.73153111111867
  C          -5.84894091810650     15.86990725288736      4.22717244393226
  H          -6.60520693826520     16.56934884075448      4.57407564356175
  H          -5.97667608861329     14.92621296371443      4.75738168474780
  H          -5.99786771084455     15.69164429229867      3.16218725858899
  C          -4.30879663950916     16.76051650863375      5.97361872693458
  H          -3.29271244623791     17.04076952613775      6.24377508713955
  H          -4.59143342365207     15.90024378219713      6.58034322055257
  H          -4.97343650574839     17.58855726926155      6.21569855101022
  O          -3.38071752631596     10.33075465433103      8.40966468676384
  C          -0.92823154650539      6.29968124159018      7.14458573963801
  H          -0.72225986679708      5.58865282590725      6.35219149250242
  C          -2.36241815922558     10.77103828544455      7.93448294521283
  C          -1.08314505649690      5.86543848024978      8.44863220319565
  H          -0.99683412471156      4.81513055965657      8.68915452539710
  C          -3.03502016146759     12.97129502645843      8.49493289490370
  H          -3.36265497460814     12.55517533047711      9.44509590600513
  H          -3.89089272070774     13.00904018312433      7.82123233835916
  C          -1.45580718843488      8.13788141901730      9.05285452641660
  H          -1.66182990110467      8.89792150632315      9.79205335958330
  C          -1.35236503691674      6.81156661866380      9.42131741091805
  H          -1.47720732218141      6.52161703462092     10.45621677891626
  C          -2.38442086707214     14.31674738234475      8.66151789414346
  H          -2.04203569521168     14.70561813948855      7.70549652806167
  H          -1.53493205255134     14.25332067176624      9.34182532791936
  H          -3.11106572638414     15.00998711439112      9.08598087027784
66
Z-TS-H
  O           4.24866939136636     -3.89268787053137     -1.53417703745310
  O          -1.08434024132935     -0.09273971495295     -1.72705834849179
  N           3.53019699554768     -2.84536243557408     -1.58213035612499
  O          -3.37269168636484      3.08222803812955      3.69934966207828
  N           1.06358584453383      0.58923079734392     -1.81334577287842
  H           1.69420374550602      1.36422107920830     -1.67990164785497
  N          -1.80808104229720      1.67310620814028      0.47262417165014
  H          -1.79903673624949      0.36443299569686      0.47662311530144
  N          -2.34163529503590      2.07388920235331      1.57331852798395
  N          -2.06221581571425     -0.63452897359644      1.11699513049007
  C          -0.25499471832640      0.81172684792356     -1.69733517532237
  C          -0.65011947880502      2.24532820655898     -1.54298474803951
  C           3.53616911958558     -2.10510657273978     -2.87510200051330
  C           2.91173396527146     -0.72140938361448     -2.69848437390305
  H           3.62356978181188     -0.07117371071604     -2.18176502173286
  H           2.74409615172466     -0.29802451597728     -3.68943147295194
  C          -1.44270079435625      2.64475743379756     -0.46044152649247
  C           1.91100390555348     -1.31047411561794     -0.52454828442966
  H           2.63595420108813     -0.65413145076505     -0.03598072475526
  H           1.00742597333991     -1.30569450191084      0.08462477166173
  C           1.62227393365284     -0.74602273921894     -1.90519924496449
  H           0.87334556841106     -1.35240162148562     -2.41060795683809
  C           2.78252526642529     -2.92324361736423     -3.92666324316948
  H           3.18053207455627     -3.93617617765443     -3.96321825512896
  H           2.91761509746691     -2.46261134290625     -4.90522383574529
  H           1.71469234814686     -2.97753416684419     -3.72479709585739
  C          -1.41086519562466      4.89999366360728     -1.29899738247122
  H          -1.71575785341502      5.93394645358057     -1.20217600993249
  C          -2.72156942184243      1.18605743739850      2.47963467308573
  C           2.45963542772860     -2.73431922506254     -0.55284393028813
  C          -0.24129025923093      3.18250293182844     -2.48096423951242
  H           0.37191929025198      2.86355754291374     -3.31392949940424
  C           4.98742331407745     -1.93703039723675     -3.30930522192482
  H           5.56643340161613     -1.44094894374175     -2.53031041785257
  H           5.01805175191182     -1.32188294219800     -4.20857888819960
  H           5.44648084138657     -2.89743242102562     -3.52862858940605
  C          -2.58459504021075     -0.25427463666700      2.29944503597645
  C          -1.81668890008106      3.98188927583625     -0.35018876783865
  H          -2.42658829882138      4.28778934401496      0.48645221297308
  C          -0.62234824361517      4.50770533552193     -2.37049423791568
  H          -0.30939563073851      5.22705532710212     -3.11480261130029
  C           3.08046373251516     -3.05149922955801      0.80242537170171
  H           3.41449654330113     -4.08476680086495      0.85028539435936
  H           2.33310189133686     -2.88927029925538      1.57910172922897
  H           3.93073917323507     -2.39815894036957      0.99801235661095
  C           1.35601509482593     -3.75151561192874     -0.85479066657403
  H           0.79493200495792     -3.50587872283295     -1.75417711878349
  H           0.65635486129015     -3.77922875681543     -0.01954402931634
  H           1.78881986433586     -4.74345067928363     -0.97604262429827
  O          -3.71347175089447      1.09378044336927      4.64452443645879
  C          -1.87626237324878     -1.91031507765807      0.78348393300059
  H          -1.45440539716813     -2.07988152563836     -0.19689639071904
  C          -3.31047895243644      1.74891623822578      3.70332265540561
  C          -2.20575143517361     -2.92127415350153      1.64774239575982
  H          -2.04864452687904     -3.95275003224840      1.36915061865599
  C          -3.94018021255372      3.70387091216298      4.86353920218838
  H          -3.35680635422015      3.41428455570955      5.73746637700761
  H          -4.95745672248414      3.33673043358307      4.99865742204140
  C          -2.93807499011834     -1.25150228981839      3.21731155572739
  H          -3.35556230876014     -0.97112457540802      4.16766679063581
  C          -2.74348322416974     -2.57138534500681      2.88355725846924
  H          -3.01391402339733     -3.34324693019444      3.59207836409982
  C          -3.90920054811970      5.19257717902030      4.64049965251255
  H          -4.49418841202561      5.46711942250498      3.76272169045314
  H          -2.88680836746265      5.54442646271988      4.50268072004012
  H          -4.33285630558820      5.69933667953227      5.50777152282663
66
Z-pyH
  O           6.37843684862070      3.33806580880824      4.41197025450154
  O           0.98071710053848      7.03853433932297      3.99257563373149
  N           5.63956162461298      4.36864217859993      4.32669977899744
  O          -1.05407958117783     10.17470862727173      9.51148905290959
  N           3.11906225826190      7.75232425409481      3.97321437222613
  H           3.73300555365234      8.53923588119439      4.11496392072282
  N           0.30414940045828      8.79401769675004      6.20988874813147
  H           0.25592428453987      7.16013382155204      6.19764648391871
  N          -0.18307539960232      9.18080640013252      7.31733595037132
  N           0.01029612587312      6.39147605287387      6.87018277050581
  C           1.79493614737902      7.95661650719245      4.04458988799366
  C           1.38271271308850      9.38996472192456      4.17895873544534
  C           5.68337490514955      5.10129230818026      3.03026064908590
  C           5.02358754007014      6.47229251400681      3.17266463233062
  H           5.69968315823935      7.13956520442120      3.71505970225548
  H           4.88915023853316      6.88753634446758      2.17323895084549
  C           0.61957763399254      9.79112653339565      5.28099101270783
  C           3.94317704753261      5.87248592866927      5.30573765894504
  H           4.63159317700344      6.54647293100946      5.82223502776199
  H           3.01413818512414      5.86001816312666      5.87531144678915
  C           3.70274486794883      6.42588359684286      3.91129171758956
  H           2.98648611888033      5.80431325247655      3.37769655431904
  C           4.99100277996108      4.26195795358316      1.95352982359721
  H           5.41096752599438      3.25735933640457      1.93947231393693
  H           5.15709481789534      4.72024885501992      0.97863403785157
  H           3.91704889488719      4.18651812682448      2.11119066565528
  C           0.59324088014408     12.03570272144703      4.41985603228477
  H           0.27745675719820     13.06687852321838      4.51182008392141
  C          -0.53341450897855      8.27222841565596      8.24450963029398
  C           4.52378142076830      4.46090230968888      5.30875452008878
  C           1.75511274793697     10.31983800123733      3.21993623834273
  H           2.35086718980287     10.00234037000120      2.37373848958553
  C           7.14749420020818      5.29760240240859      2.65516905607757
  H           7.68318543154419      5.81070072126984      3.45389123412088
  H           7.20247058028087      5.90766785073706      1.75358774914174
  H           7.63526100175250      4.34581619535248      2.46191808967983
  C          -0.43247882799995      6.84348670595942      8.06707185359588
  C           0.22806198433337     11.12264996855303      5.39049523289667
  H          -0.36335155569806     11.42680904744429      6.24152232313348
  C           1.35692016015281     11.64093250867421      3.33070398773350
  H           1.63805120226394     12.35736184237766      2.57083216134885
  C           5.09310132988488      4.16425439689619      6.69108914648879
  H           5.44697441831926      3.13878331615580      6.75941239126274
  H           4.30998658462536      4.31424247528206      7.43430570011048
  H           5.91998997892529      4.83696280585378      6.91865070322771
  C           3.45791923683313      3.41688939136767      4.96554212752702
  H           2.92694174897231      3.64814354332417      4.04430029569455
  H           2.72702874581175      3.37184827239087      5.77273446955500
  H           3.91965052952942      2.43590907718235      4.86306067648090
  O          -1.47247763524424      8.19305123749007     10.43757976344974
  C           0.14972841801276      5.09920789777538      6.54676868505593
  H           0.51334048344212      4.90975703009780      5.54780182525542
  C          -1.05952830867418      8.83655385810930      9.48979632439530
  C          -0.15259174004970      4.12598512808674      7.45033672331348
  H          -0.03790791182490      3.08415018729050      7.19314482301821
  C          -1.56854745087669     10.80087624821782     10.69602903608257
  H          -0.98259591721596     10.47138677616909     11.55407732457419
  H          -2.59911384034567     10.47990972345616     10.84785641663411
  C          -0.75053674965812      5.85720351836282      9.01982925291169
  H          -1.10431875887356      6.16719263032817      9.98593495081826
  C          -0.60812939544089      4.53025273556492      8.70892088058101
  H          -0.85387115982877      3.78527667845500      9.45419479854668
  C          -1.47329832999413     12.29048474283996     10.49626456218259
  H          -2.06295178182569     12.60643692106375      9.63564620766518
  H          -0.43878761736768     12.59713008717270     10.34157443187798
  H          -1.85464750830320     12.80203639889453     11.38025201791758
66
TS-pyH
  O           0.95163896374142     -4.44277049824321     -2.48411107315024
  O           0.56936829678450      2.10438924152394     -2.89113125998350
  N           0.91836592684802     -3.22087223320737     -2.13554893776286
  O          -2.56252715270543      0.55817769933784      1.11203392669450
  N           0.69804947008414      0.85520067275861     -1.02594113990531
  H           0.73140850055141      0.86903510765999     -0.01496298662138
  N           0.11555999294912      2.17929917028832      1.26671603859981
  H           0.78835422528761      2.50174085393178      3.72386962716191
  N          -0.84706542431316      2.21018002722061      2.03222624924054
  N           0.64424829040106      1.69121831808248      4.30495525999388
  C           0.63736257853697      2.02632669622419     -1.66811119569296
  C           0.65432339280125      3.28629260008624     -0.83682313577651
  C           1.77958102861527     -2.28941751430298     -2.91771279526533
  C           1.89314800515193     -0.94759488501660     -2.19690559155810
  H           2.55824195862200     -1.05487495520734     -1.33626685444936
  H           2.35309107147425     -0.23291989757574     -2.87925025644050
  C           0.35228780310722      3.37231463255949      0.52697008755139
  C          -0.01984935002725     -1.42414199111075     -0.72071614138693
  H           0.67165104390401     -1.52348982132364      0.12085284794274
  H          -0.96478218601577     -1.06034884397343     -0.32001330816912
  C           0.55949868522999     -0.42158036317018     -1.69726242154057
  H          -0.11809052905832     -0.26584004644636     -2.53631542929635
  C           1.19271391954813     -2.12027737049075     -4.32133552626934
  H           1.03141866953208     -3.09672785367188     -4.77594811192844
  H           1.89539357242341     -1.56178166386228     -4.93961901854600
  H           0.24807807793139     -1.58038300975370     -4.31541759226217
  C           0.62447339173802      5.75570284229621      0.47892186713115
  H           0.62093913156536      6.70760579573950      0.99278466141906
  C          -1.03106541585569      0.98118188161495      2.77073276054738
  C          -0.26325661500962     -2.80000878134019     -1.33291405833288
  C           0.91918734129812      4.46635366984576     -1.51813435702112
  H           1.12353718671250      4.40479119481831     -2.57702159735517
  C           3.16612603914085     -2.91341498697378     -3.02060529839286
  H           3.56446486138098     -3.12991875338706     -2.02931275298253
  H           3.83423202702848     -2.20894001752896     -3.51594441194916
  H           3.14166228283083     -3.83461957341836     -3.59703764656832
  C          -0.29662380765917      0.76995778670258      3.92152313668496
  C           0.33377769910332      4.59767722007523      1.17495328015845
  H           0.10590671731754      4.62769944604926      2.23122651767042
  C           0.91822733803854      5.68914602223419     -0.87250975412483
  H           1.14545838577486      6.59013539623451     -1.42600115457063
  C          -0.45039706786478     -3.80989885443230     -0.20669496459699
  H          -0.71329019822114     -4.79019433667108     -0.59576627285120
  H          -1.25258794191912     -3.46527435057853      0.44608268480439
  H           0.46128302774475     -3.89915417687989      0.38408079058272
  C          -1.50698479316165     -2.79758268567160     -2.22517422680079
  H          -1.47608564444104     -2.01389211519443     -2.97939899441039
  H          -2.39080502336244     -2.63640132082604     -1.60798682467578
  H          -1.60536807779537     -3.75902460498825     -2.72701359556124
  O          -2.44152252913282     -0.93588292397739      2.78331596591100
  C           1.40730466267307      1.59299585410880      5.42246757566978
  H           2.10041359004502      2.40593539738637      5.57955206477975
  C          -2.05395418570593      0.10639947831636      2.27882536028257
  C           1.28397892153437      0.53774924056662      6.25394357418596
  H           1.89424142465241      0.46227220012357      7.13997596250397
  C          -3.58253148333461     -0.23427204497092      0.48935463507050
  H          -4.47840623604610     -0.21083377371409      1.11099677833610
  H          -3.24300075853474     -1.26781648161697      0.42802228418680
  C          -0.43334651255222     -0.35060382472433      4.80067346861836
  H          -1.16010932659170     -1.10060908688924      4.54254296207458
  C           0.32983149258969     -0.45404831683699      5.91523524916014
  H           0.20652428638813     -1.31401006075146      6.56057247097008
  C          -3.83304879726101      0.34836909057405     -0.87664634052183
  H          -2.92787999534506      0.31418120191024     -1.48361311452069
  H          -4.16487775484173      1.38409091088272     -0.80470312565057
  H          -4.60789647432612     -0.22699763042460     -1.38353682104094
66
E-pyH
  O          -5.64160571640925     17.17166978720506      4.02507774321650
  O           0.66202246329811     15.58386075334145      3.45279229279325
  N          -4.53962675826877     16.56178110923572      4.19758081603833
  O          -1.92805667411172     12.53083732514630      7.82987343490380
  N          -0.83931743684573     14.60229784453785      4.80794146078179
  H          -1.02357633970158     13.78472127006648      5.38704016448595
  N          -0.21291378596114     12.16714267358248      5.76362248020318
  H          -0.50733030103521      9.01548861783436      5.10431320776550
  N          -0.60434788683172     10.97238388922095      5.84396825124956
  N          -1.30022969401407      8.51407938629726      5.49614211987956
  C           0.34833698275412     14.65245291047493      4.19442377242149
  C           1.31402875767955     13.52165049605508      4.43776652778090
  C          -3.72230025738764     16.31676396374459      2.97696620137761
  C          -2.62265391695310     15.30283608143115      3.28130135714942
  H          -3.06413052845480     14.30615287008263      3.36183341906629
  H          -1.93118513988282     15.28819028115926      2.43933241843253
  C           1.03413382924828     12.33316491663342      5.13646234669769
  C          -2.86653213724900     15.55111988446203      5.71702694962609
  H          -3.29634317988877     14.54670262930167      5.76588558460765
  H          -2.36147613183247     15.73478459663503      6.66503121697505
  C          -1.87475043432866     15.58713995937140      4.57396861906378
  H          -1.39048497899113     16.56137830236821      4.51738746758590
  C          -3.13913662635053     17.64351969502464      2.48415917754577
  H          -3.93470282610112     18.37811345149964      2.36681089157984
  H          -2.66447602585606     17.48902789940562      1.51522971792035
  H          -2.39146907680934     18.04779661880695      3.16329906750851
  C           3.27063534084080     11.54135633966342      4.68200224292131
  H           4.02822247344929     10.77611503526951      4.79266071711873
  C          -1.75387178651848     10.63554301118105      6.46034591167880
  C          -3.99458524486709     16.57133867618120      5.58310508036353
  C           2.57349973124476     13.67606466550328      3.86885132881260
  H           2.76756584709879     14.58742130902508      3.32230278384952
  C          -4.64296672367887     15.74090170317818      1.90753084879153
  H          -5.14294248450411     14.84400203141729      2.27340162903913
  H          -4.04623146677599     15.47330101424569      1.03557295077596
  H          -5.39690821448004     16.46334161050399      1.60532258658549
  C          -2.11307802927730      9.26242396780941      6.28027671104395
  C           2.02787566282751     11.36111687605665      5.25280729523443
  H           1.81111415038356     10.46961170194587      5.82331009608825
  C           3.54952267482862     12.70626385905540      3.98331840147503
  H           4.52286055277898     12.85988153003355      3.53731716229679
  C          -5.12238811708152     16.18124505681960      6.53154312808107
  H          -5.91446954256427     16.92551870697548      6.52924354378707
  H          -4.72183134959268     16.10046285989914      7.54211551301357
  H          -5.54500291683161     15.21675602839501      6.24978899461274
  C          -3.50923884019376     17.98243025452979      5.92407435448050
  H          -2.62799723643867     18.26734325797395      5.35300420783054
  H          -3.25427792836028     18.02847986422331      6.98283424507310
  H          -4.29974711150989     18.70492208746085      5.72659034702959
  O          -3.77474925077718     11.32602780464776      7.50186739330998
  C          -1.46589720162456      7.20528248095307      5.24053234801591
  H          -0.72494853502056      6.75403478396139      4.59779524528333
  C          -2.59282779469046     11.51327001900057      7.28312264862485
  C          -2.51843383045874      6.53293750250688      5.77652989263768
  H          -2.66011515725633      5.48371971907070      5.57019352051740
  C          -2.66586141518283     13.38708056434075      8.71916882695149
  H          -3.12283059151183     12.77580568208412      9.49670405319693
  H          -3.46423672912859     13.87199034360074      8.15885244375285
  C          -3.20970351745323      8.58449605736275      6.84662429330394
  H          -3.88945066266487      9.13402112678675      7.47329444304870
  C          -3.39829070002510      7.25291151016231      6.59695225022683
  H          -4.24356379419999      6.74755087153231      7.04515538799159
  C          -1.69435915393548     14.38349855776284      9.29329291314802
  H          -1.22066656675191     14.96861750666674      8.50563880069293
  H          -0.91561358458016     13.88033844124069      9.86627528023567
  H          -2.22384713523102     15.06630836804623      9.95796347242141
