# Supplementary material for: Novel Nitroxide-Substituted Hydrazone Switch: Experimental and Theoretical Insights into Photoswitching Behavior
Source: ACS Org Inorg Au. 2025 Dec 3;6(1):64–75. doi: 10.1021/acsorginorgau.5c00068 (PMC12879170; doi:10.1021/acsorginorgau.5c00068)
Supplement: Supplementary file 2 [file gg5c00068_si_002.zip › ES-XYZ/TDDFTgeometries.xyz]

38
1-Z-S1
  O           3.63791027480294      8.17751754151748      6.33943673330472
  O          -1.22647171065459     10.41526345383297      9.83431054000167
  O           3.95886190242175      8.14053387675167      4.14222071193720
  N           1.35288317415587      9.09649378930736      7.31337103921275
  H           2.24756698996541      8.65984408658020      7.51034092662450
  N           0.54512330193584      9.35344611543317      8.30435091157399
  N           0.50432158463403      6.69571612107712      7.56355399555656
  C           3.27471343372186      8.45512217262026      5.08053686170381
  C           1.98336700392387      9.17959648220788      4.95466353769731
  C           1.10171005399847      9.49181079834160      6.00949012092331
  C          -0.40220523023479     10.53991652895678      4.45304568549593
  H          -1.32433830932832     11.07229419116732      4.26443824601891
  C          -0.51026248646103      8.57580334621626      8.60813954801755
  C           1.63017773216038      9.55689615527282      3.66832725046243
  H           2.30608303508024      9.30837781665673      2.86359545173872
  C          -0.61290815783761      7.22443698005417      8.07650242758530
  C          -0.08301221575542     10.17425865960268      5.74395248981443
  H          -0.73545949076121     10.42313409334977      6.56586522518840
  C           0.45161640633806     10.23065751230120      3.40832100842409
  H           0.20500341315075     10.51474384182372      2.39526299141209
  O          -2.44244852494515      8.54024198659877      9.99521874846222
  C           0.47193038704425      5.48772508330131      7.01622433403216
  H           1.40958936913007      5.11824980719467      6.61583570264821
  C          -1.48535451132199      9.13372771297322      9.52508735636957
  C          -0.67115423469612      4.71905951091732      6.94933550355138
  H          -0.64919527788919      3.73817592158224      6.49676969986592
  C          -2.12388297439239     11.04502899546648     10.75847155876338
  H          -2.13456391109073     10.47394852826666     11.68688781705603
  H          -3.13092141456950     11.02880847834174     10.34144574625793
  C          -1.82003646927354      6.50600713642747      8.04785625827339
  H          -2.71279666917397      6.94315730044387      8.46032320468448
  C          -1.83834021842192      5.25401941146440      7.48092898294591
  H          -2.76419440543790      4.69479851648738      7.44392699136471
  C          -1.63503217606738     12.45224841475464     10.97687654540031
  H          -1.62776948061795     13.01153879933077     10.04132826396475
  H          -0.62700746082319     12.45353568096295     11.39147732883179
  H          -2.29541383621520     12.96342778221899     11.67750349070219
  H           4.48746110350530      7.70725737019503      6.32970676413123
38
1-E-S1
  O           3.83246330073147      8.40759041938961      6.61235158819575
  O           0.55647332647008      7.30851163581019      8.30407120537290
  O           3.91722862304520      7.82817650431162      4.46925860046915
  N           1.61799009543007      9.53482801151025      7.54580237063417
  H           2.49942406710190      9.08078204306665      7.76663717642801
  N           0.87361558867622      9.96875477621789      8.51371860419337
  N          -0.87709962197690     11.56872371770683      9.67727821590081
  C           3.35667349828088      8.41142334091236      5.35968771756430
  C           2.10848554094906      9.19526171382315      5.17688838969850
  C           1.31575360664022      9.73886852890007      6.20712710872086
  C          -0.21344881055996     10.62238029655764      4.57668983359530
  H          -1.10939519013945     11.18328878008770      4.34858626200092
  C          -0.22522178253652      9.38670749437726      9.02067221498732
  C           1.69811845317387      9.37681464463480      3.86483239784820
  H           2.30465564499608      8.94941776970547      3.08006758244812
  C          -1.10568617357395     10.25180951468696      9.79478809065147
  C           0.16116327066181     10.45090575133513      5.89301824315920
  H          -0.42099686175322     10.87888113504006      6.69429364421269
  C           0.55108436924447     10.08303046933502      3.55616477983349
  H           0.25933675307610     10.21394800907072      2.52391019424923
  O          -1.54646211051192      7.41164483398973      9.07455507421539
  C          -1.62899218440339     12.41609812121425     10.36547681275209
  H          -1.40490538368234     13.46919846044959     10.23291685784399
  C          -0.49009915358605      7.97130249515480      8.82602398975987
  C          -2.64772122449246     12.02298634700569     11.21251324507088
  H          -3.23041979572089     12.75750055032816     11.74983761693557
  C           0.35081625329853      5.92659040212486      7.97772703054029
  H          -0.53487930961372      5.84066719604088      7.34927838145078
  H           0.16746879713384      5.37301618666195      8.89882949470417
  C          -2.11163123960404      9.76811441169755     10.63950955380954
  H          -2.27555457266885      8.70767792271413     10.72625490837019
  C          -2.88238248871676     10.66348901306837     11.34723640573133
  H          -3.66145297531310     10.30187411072396     12.00551913490422
  C           1.58604564297267      5.43803174642570      7.26924502735083
  H           2.46963240640344      5.56014239388371      7.89550843164063
  H           1.73984219487805      5.98052697658084      6.33667934061102
  H           1.47577357650112      4.37948553654349      7.03394859155097
  H           4.63662386918845      7.86426873891181      6.64589588259361
66
2-Z-D1
  O           6.24784853091563      3.18703169380161      4.21835946291367
  O           1.11623446419019      7.17852788679462      4.11845008883596
  N           5.74707339611306      4.46985958361162      4.30451005744126
  O          -1.41385941439871     10.17045687630324      9.45873601810748
  N           3.26855163961377      7.79798231246404      3.87740751107649
  H           3.93807036845892      8.54118850496338      3.99977181676813
  N           0.31781604630778      8.86013299381859      6.23451239809634
  H           0.42763695002404      7.86932345041452      6.00678217729554
  N          -0.34494761347359      9.18618239147466      7.31403915522003
  N          -0.04737605192345      6.34814331641398      6.99196812198057
  C           1.97113037521223      8.06079945225865      4.09073655500772
  C           1.61357937379251      9.49186017909784      4.30719480817885
  C           5.66593890489215      5.00901136220700      2.90442806685104
  C           5.07730215046700      6.41198075815687      3.02432568387862
  H           5.79371505883131      7.05249732932872      3.54520865716723
  H           4.94764211116691      6.81128390767978      2.01717015081700
  C           0.76883362371224      9.84875025661207      5.36626954078061
  C           3.94415119837715      5.82439766793269      5.15514992328846
  H           4.63592864309684      6.45216577334341      5.72112312974313
  H           2.99333934939485      5.81401331421720      5.68807599741243
  C           3.76121068499390      6.43645671251275      3.77453321113824
  H           3.00496486695216      5.88181824311878      3.22368588675338
  C           4.88362781424032      4.15242659364511      1.90530030748529
  H           5.17134851703814      3.10599142655713      1.98083150462194
  H           5.12017223440482      4.49570278679895      0.89828413351363
  H           3.80775387444985      4.22263116024530      2.02954799413834
  C           0.91947922550983     12.14867517131456      4.68891695455329
  H           0.64225325735718     13.18314907215793      4.84311415078377
  C          -0.70857246198539      8.31190372273333      8.19176902142958
  C           4.48339723008218      4.40040751835396      5.11453550529238
  C           2.09641163660675     10.47701782984056      3.45729343527441
  H           2.74079302208243     10.19233675294494      2.63588247174352
  C           7.11114548145201      5.11960198294887      2.42288011432768
  H           7.71482212424233      5.65680032923738      3.15333708785731
  H           7.14250194541329      5.65784338350456      1.47565750887592
  H           7.54861783911952      4.13306624160252      2.26704491011554
  C          -0.38234781514989      6.87093380476161      8.17461878842476
  C           0.43564063815203     11.18611578156428      5.55283589689673
  H          -0.20204022980233     11.45846628067297      6.37945322938584
  C           1.74997953982218     11.80321214785241      3.63413298202747
  H           2.12290638249881     12.55853450076164      2.95670147532273
  C           4.91496619840439      3.99379104353824      6.52189309411123
  H           5.25403047765349      2.95761661095837      6.54538055861817
  H           4.07061655343976      4.09017232286196      7.20459358981240
  H           5.72444757833915      4.63351612468182      6.87126619529266
  C           3.42556812380466      3.40771596329805      4.62493800043698
  H           2.87947892505317      3.75548821600185      3.75384234415899
  H           2.70080913828030      3.25725008590515      5.42485090014054
  H           3.87303007092273      2.44421285031020      4.38999778981905
  O          -2.25906477559319      8.17693389213838      9.99204052408393
  C           0.31282133291862      5.07333564119320      6.91780112741582
  H           0.57814171033455      4.70964884544430      5.93236310258715
  C          -1.53252227123370      8.85787237427338      9.30367380099497
  C           0.36365079936124      4.24340349284609      8.01901283007286
  H           0.66388677011452      3.21063463349433      7.91302485733262
  C          -2.24342838819376     10.77821198604536     10.46626072633184
  H          -2.00413389458478     10.33052306920214     11.43034306831485
  H          -3.28576779006421     10.55778807867478     10.23760478842038
  C          -0.34879161753951      6.10199267456797      9.33763076853813
  H          -0.61204536651788      6.53671353028644     10.28746467537906
  C           0.02943185108021      4.77857252908451      9.25213225974928
  H           0.06653982795524      4.16836935765292     10.14471574685481
  C          -1.96498636492016     12.25669814965736     10.44955208201956
  H          -2.20561268025171     12.68737841825816      9.47782130050411
  H          -0.91726585416200     12.45805306724834     10.67198970913646
  H          -2.57729826685271     12.74916858835092     11.20493126905032
66
2-Z-D2
  O           5.71952367319599      2.83422318390210      2.71171960205291
  O           1.54180599544707      7.70311018023735      4.06664727022227
  N           5.26156599129650      3.91606388456717      3.19596667291201
  O          -2.73007285765152     10.10563546699495      8.30692287570155
  N           3.64295144077325      7.46103858215707      4.84314490540673
  H           4.37227190486468      7.84628241569323      5.42119572464497
  N           0.13421904234577      9.00711044532412      5.98109787935755
  H           0.15051882054195      8.29404184080262      5.25116791773609
  N          -0.91291891488583      9.15875474744121      6.74430966558190
  N           0.61241237132140      6.94760377159447      7.39427718453146
  C           2.50042501590511      8.13791224775682      4.70627320358907
  C           2.43071588569210      9.45186524238579      5.41279107910160
  C           4.61852398779320      4.84914442418767      2.23002417876598
  C           4.42355453471043      6.21872590631073      2.87531240316773
  H           5.38679280403010      6.73127891660254      2.93524618505255
  H           3.77704265621867      6.81044280073206      2.22741587351509
  C           1.23984934916792      9.84203746761748      6.04516395675583
  C           4.79018942846648      5.35167008051809      5.15273911554538
  H           5.75054237625340      5.87420541067331      5.18106162940578
  H           4.41571103027261      5.30314311265046      6.17558211917423
  C           3.84286318102681      6.14071354374821      4.27498120938936
  H           2.86147858609713      5.66992883825025      4.24803876571632
  C           3.28578318304830      4.25756480156887      1.76642020952975
  H           3.43799417886352      3.24369827138089      1.39946345224084
  H           2.88723932816728      4.86407731973279      0.95348834519940
  H           2.54297337003396      4.23051070056052      2.56064560032188
  C           2.29444440785450     11.83319944005419      6.85662708795723
  H           2.24246552347843     12.75697125407550      7.41613785523819
  C          -0.96198448738939      8.63100566460075      7.98349703581227
  C           5.01274565603453      3.92324788328760      4.66342826837133
  C           3.52964625079795     10.28661521466733      5.50188171985446
  H           4.45097850823594     10.01367074025985      5.00548879718508
  C           5.55066565434144      4.99667435531725      1.03441641374947
  H           6.53765938894192      5.32925149814061      1.35564383813917
  H           5.13767249217050      5.74234528689067      0.35535996709420
  H           5.65503955018679      4.05708327467858      0.49825845949556
  C          -0.03337773535954      7.58174696973211      8.38073394506660
  C           1.18208154862852     11.01810102331669      6.78231603054453
  H           0.25594860122035     11.28683393992793      7.26736722177846
  C           3.46501431898235     11.47654959761720      6.21004509664810
  H           4.33190531824848     12.12044489105416      6.25676439851858
  C           6.24980924270979      3.35763632279340      5.34940362693626
  H           6.39864409891931      2.31247388144092      5.09183261147889
  H           6.12235582232820      3.43666594096810      6.42885791115868
  H           7.13854246647964      3.91977013334836      5.06292553140618
  C           3.80658750592340      3.03576713300228      4.97848744727186
  H           2.87316917955333      3.45309900265302      4.60702460170113
  H           3.71807918460969      2.92057730969444      6.05862588679794
  H           3.94590635411376      2.05084698335321      4.53584576925501
  O          -2.27111219415968      8.67449314562388      9.96812645565897
  C           1.50617085773321      6.01116454731416      7.68300776483572
  H           1.98972443411938      5.53552124174270      6.83718274240489
  C          -2.01675200118121      9.10773650603059      8.85544737308209
  C           1.81746765794003      5.63574154726063      8.97254957124512
  H           2.55083186141902      4.86464523126230      9.16018260559864
  C          -3.81475002841668     10.62133472092025      9.08955324446070
  H          -3.42214249770785     11.00254518515800     10.03236731519934
  H          -4.50538862723947      9.80905336242186      9.31652865579793
  C           0.22558486470790      7.25641392180975      9.72312534328987
  H          -0.29688363383000      7.77367158470011     10.50919475574699
  C           1.15415546783513      6.28386285859359     10.00813232402802
  H           1.36922195041132      6.03264921617247     11.03868907254693
  C          -4.47906515797538     11.70665226278087      8.28471022402866
  H          -4.86382748873347     11.31265530168569      7.34409072278329
  H          -3.77859692670305     12.51228399118965      8.06454812306408
  H          -5.31341675222600     12.12195603106669      8.85019816014974
66
2-E-D2
  O          -4.16189117842725     19.50353230628555      3.97860888604641
  O          -0.51368965924714     14.33102237159814      5.50315038131492
  N          -3.63435441795722     18.35056317028845      3.89521223469348
  O          -2.41561182697636     11.55842054471587      7.31386155089388
  N          -1.91105079949204     14.48878490976301      3.75086832580430
  H          -2.29413082425293     14.04288119877654      2.93373964584631
  N          -0.08042557153195     11.79654609003107      6.20328422248018
  H          -0.16848652942303     12.78188077036775      6.46405344411574
  N           0.17819811692411     10.89092260461441      7.09334567067256
  N           1.16799514842481      8.56997820390496      7.90873311062330
  C          -0.97201493994348     13.85857173415089      4.46021162743270
  C          -0.52605290425265     12.52896593568403      3.94672360178227
  C          -2.16066140306682     18.28530518108889      4.09884201038736
  C          -1.63025808977287     16.92620052968401      3.65023153202364
  H          -1.61835856567939     16.88354640502601      2.55849793558724
  H          -0.60032075483472     16.83354752863151      3.99390322322186
  C          -0.09519900440547     11.53357999739146      4.84060879606789
  C          -3.87222272869101     15.90428958010975      3.62020325529464
  H          -3.82885354985825     15.87745570831107      2.52778829605038
  H          -4.49096683379303     15.06669816204301      3.94360557671270
  C          -2.46547901051719     15.76657696545650      4.15984062799137
  H          -2.47231532564741     15.76218290317889      5.24846407288965
  C          -1.84188097759859     18.54878563004974      5.57214095876860
  H          -2.30989284243193     19.47851702985353      5.89186135420037
  H          -0.76325930912568     18.64386394600472      5.69481507500804
  H          -2.18464524407635     17.74741676268350      6.22310311820275
  C           0.24013399069401     10.00711349649945      3.02477355849398
  H           0.53883375787911      9.03139615551653      2.66707644070773
  C          -0.68909041276703     10.01945748326551      7.63243670019327
  C          -4.55727874371880     17.19458205672315      4.06283104010787
  C          -0.53777362981726     12.23355206366911      2.59404208520557
  H          -0.83283586406105     12.99027065959785      1.88022559555438
  C          -1.52368015363640     19.37058676568642      3.24074753747467
  H          -1.81360782833768     19.25446489963056      2.19655161629921
  H          -0.43952510060270     19.28508752822494      3.31111412588837
  H          -1.81788107239381     20.36104568570008      3.57776177428277
  C          -0.11025944389887      8.82251254450508      8.22968544808063
  C           0.26954761504327     10.27440649303741      4.37871223036702
  H           0.59852545589566      9.53171392127704      5.09005861185306
  C          -0.15415225328868     10.98625292449091      2.12924649244269
  H          -0.16170239669654     10.78423146208528      1.06750695422229
  C          -5.77213477950175     17.43400769733577      3.17547039834706
  H          -6.33668096707268     18.30081349315786      3.50818127438971
  H          -6.41914825154925     16.55804573539058      3.21871375406726
  H          -5.46733451460584     17.58958769210649      2.14068270599409
  C          -5.00321714877017     17.11087282418118      5.52422471570489
  H          -4.19151356576206     16.82957728413751      6.19161806538710
  H          -5.79055736970662     16.36321584063986      5.61757994758136
  H          -5.39902823186412     18.07279749457857      5.84590506413452
  O          -2.98356360977412      9.48636597486356      7.95472350297157
  C           1.76491677050417      7.50752398452133      8.43048189919456
  H           2.79708311699340      7.34807797875307      8.13700208799680
  C          -2.11513235555103     10.29442042720743      7.66362700361288
  C           1.14582139335672      6.62973209130321      9.29978988083395
  H           1.68050761548415      5.77806638865392      9.69548767729995
  C          -3.80802032001170     11.90078016867893      7.27092339935954
  H          -4.22022273640764     11.81108763295042      8.27627797793714
  H          -4.32759544491450     11.19045245800388      6.62873608201310
  C          -0.80845328657561      7.98825824441257      9.11127825430144
  H          -1.83148007040816      8.20987686342535      9.36274937421338
  C          -0.17185384384367      6.88932817917830      9.64348786021720
  H          -0.70037104164575      6.23928291007319     10.32854424882841
  C          -3.91832086497644     13.30785493677229      6.74699555305693
  H          -3.54078565193933     13.37304397140666      5.72766510594907
  H          -3.35953125059211     14.00416039360551      7.37185592673489
  H          -4.96450828800348     13.61389884902959      6.74300678634363
66
2-Z-CI-D1-D2
  O           5.40767978727401      2.51291527468562      2.99659009758682
  O           1.26354788097833      7.42299288082396      4.19529805464380
  N           5.10168397730355      3.71833598111649      3.46553145771791
  O          -2.76581025934087      9.73251931725462      8.71076597338852
  N           3.50670764046269      7.49418811429840      4.33891892603753
  H           4.30368564823131      7.93875948776522      4.76429216128498
  N           0.07632816470833      8.82476593139008      6.12080564161253
  H           0.04571188129748      8.03554933345885      5.48191316687666
  N          -0.94051728274067      9.00479465784715      7.00368332292185
  N           1.04198205452761      7.09040229577727      7.96002840700391
  C           2.28946915530185      8.01733940336539      4.53928126392827
  C           2.23703951663835      9.34364544536496      5.21022468805322
  C           5.37272918898184      4.77747793763733      2.44791205973345
  C           5.07211118858264      6.12608126036058      3.09404911201498
  H           5.83058402530659      6.33064392403302      3.85465925768642
  H           5.15981383717258      6.89621794560583      2.32648380225279
  C           1.12171780638474      9.68787385748400      6.00738264214330
  C           3.59519472563204      5.09025840367297      4.79385847059279
  H           4.33475271413245      5.28860264755652      5.57339073330695
  H           2.60959925643714      5.11566627603791      5.25896163828134
  C           3.70519717672444      6.18512807662310      3.74534170423278
  H           2.92321718561321      6.06485204965929      2.99875725813865
  C           4.58112358919493      4.58526681320666      1.15197742795520
  H           4.67438591762784      3.55982346563398      0.79905293117634
  H           4.99032868418123      5.24715276174436      0.38881227339361
  H           3.52583464515255      4.81891589880655      1.26037209579000
  C           2.18727007824594     11.77090434139371      6.58100354752164
  H           2.16559670937287     12.71086203657385      7.11628639021668
  C          -0.71361991307520      8.69372939229780      8.24777237347650
  C           3.82160575432625      3.69046322866415      4.23526513162981
  C           3.28129021967268     10.24910267124035      5.09911925251887
  H           4.12366273052679     10.01193787429488      4.46346268380049
  C           6.86360622703883      4.70486592627319      2.13113750375074
  H           7.45092323738858      4.75431113215551      3.04755954674334
  H           7.13950546801928      5.54389602163810      1.49265413678902
  H           7.10798874852303      3.78127064572598      1.60887016436168
  C           0.52180675914848      8.04884069951589      8.73008606664887
  C           1.12751295402211     10.90019396825726      6.70791566448067
  H           0.28145386809098     11.15529594660240      7.32734142867552
  C           3.26674813331243     11.45955454519621      5.76782273710637
  H           4.08940943516884     12.15127676448407      5.65567348610297
  C           4.03272025038994      2.72415644301267      5.39686879305056
  H           4.13539966733214      1.69984645866557      5.04186059405004
  H           3.17388695450757      2.77135425966071      6.06618540904415
  H           4.92812041012073      2.99179843573471      5.95711252687976
  C           2.62809079616316      3.21395929460812      3.40411368033850
  H           2.29782699856539      3.94844752337035      2.67523785468405
  H           1.79185400484519      3.01404342354579      4.07379396854651
  H           2.87373571863760      2.29196701905579      2.88012351152320
  O          -1.77244329029432      8.61130621890994     10.37251830977517
  C           2.18820906446726      6.53406576184228      8.32667000818905
  H           2.57491382689301      5.75768142076234      7.67709863572020
  C          -1.78528101035214      8.99945057370818      9.22399404040439
  C           2.87732498850178      6.89832333955447      9.46933766800273
  H           3.81210245140017      6.41669134036035      9.71913433391414
  C          -3.86463633513599     10.04357423737913      9.58765607605531
  H          -3.47675608509378     10.58103213371137     10.45249785772286
  H          -4.30555696308789      9.10995088041988      9.93612447105903
  C           1.13747534031660      8.46572708619736      9.90742369617798
  H           0.68895635956177      9.23950649282118     10.51073699822276
  C           2.33339094328249      7.88459891864583     10.27464698951028
  H           2.83815884989714      8.20194910895709     11.17728927540564
  C          -4.84697354743122     10.87201446239376      8.80546405430085
  H          -5.21836115708649     10.32220990757134      7.94099433239358
  H          -4.38720497454402     11.79791955619545      8.46044839065438
  H          -5.69463477740509     11.12549306738997      9.44205484279476
